# Supplementary material for: MUC1 Expression by Immunohistochemistry Is Associated with Adverse Pathologic Features in Prostate Cancer: A Multi-Institutional Study
Source: PLoS One. 2016 Nov 15;11(11):e0165236. doi: 10.1371/journal.pone.0165236 (PMC5112958; doi:10.1371/journal.pone.0165236)
Supplement: S1 File — (XLS) [file pone.0165236.s001.xls]

## Sheet: MUC1Public
SVI	ECE	Margin	osind	ostime	preopPSA	DSSind	DSStime	RFSind	RFStime	Gleason	MUC1MaxScore	Age	MUC1positive
0	0	2	0	7.67146	8.35	0	7.67146	0	7.67146	3+4	1	62	0
0	0	2	0	5.74127	4.2	0	5.74127	0	5.74127	<=6	3	73	1
0	0	2	0	5.1937	17.5	0	5.1937	1	4.08761	8-10	1	70	0
0	0	2	0	7.21971	4.89	0	7.21971	0	7.21971	3+4	1	57	0
1	1	2	0	8.05476	11	0	8.05476	1	0.848734	4+3	2	55	1
0	0	2	0	10.3682	10	0	10.3682	1	0.396988	3+4	2	61	1
0	0	2	0	8.31485	8.94	0	8.31485	1	7.56468	3+4	1	70	0
1	1	2	0	7.68789	7.18	0	7.68789	1	0.969199	3+4	3	59	1
0	0	2	0	7.41684	8.4	0	7.41684	0	7.41684	4+3	4	68	1
	1	1	0	11.7536	7.21	0	11.7536	1	0.454483	3+4	1	62	0
0	0	2	0	7.64134	8.88	0	7.64134	0	7.64134	4+3	2	66	1
0	1	1	0	12.2902	7.42	0	12.2902	1	1.86174	4+3	4	66	1
0	0	2	0	9.33333	7.5	0	9.33333	1	2.43395	4+3	1	70	0
0	1	2	0	13.1636	10.94	0	13.1636	1	3.15127	4+3	2	65	1
0	0	2	1	6.68309	6.3	1	6.68309	1	0.380561	4+3	2	73	1
0	0	2	0	5.63176	3.4	0	5.63176	0	5.63176	3+4	1	64	0
0	0	2	0	12.282	13.5	0	12.282	0	12.282	4+3	3	73	1
0	0	2	0	5.45927	7.87	0	5.45927	0	5.45927	3+4	2	54	1
0	0	2	1	11.0554	10.56	1	11.0554	1	0.50924	4+3	4	56	1
1	1	1	0	3.22245	9.32	0	3.22245	1	0.810404	4+3	1	54	0
0	1	1	0	4.84052	17.74	0	4.84052	1	2.04517	4+3	2	62	1
0	0	1	0	7.32649	4.42	0	7.32649	1	1.24846	3+4	4	65	1
0	0	2	0	6.49966	10.84	0	6.49966	0	6.49966	4+3	1	67	0
0	1	2	0	6.59001	6.87	0	6.59001	0	6.59001	3+4	1	68	0
0	0	2	0	9.14168	4.61	0	9.14168	0	9.14168	3+4	1	54	0
0	0	2	0	12.8569	5.4	0	12.8569	0	12.8569	3+4	2	73	1
0	0	2	0	10.8145	4.3	0	10.8145	1	5.03217	3+4	1	47	0
0	0	2	0	5.97399	6.07	0	5.97399	0	5.97399	3+4	1	62	0
0	0	2	0	5.65366	9.5	0	5.65366	0	5.65366	3+4	1	62	0
0	0	2	0	6.74606	17.17	0	6.74606	1	4.74743	3+4	1	69	0
0	0	2	0	9.00205	6.1	0	9.00205	0	9.00205	4+3	1	56	0
0	0	2	0	2.62012	2.59	0	2.62012	0	2.62012	3+4	2	51	1
0	0	2	1		14.79	0		1	4.65708	4+3	1	67	0
0	1	2	0	6.32444	12.1	0	6.32444	1	0.862423	3+4	1	70	0
0	0	2	0	6.95688	12.02	0	6.95688	0	6.95688	3+4	1	58	0
0	0	2	0	2.70226	13.7	0	2.70226	1	2.29158	4+3	1	55	0
0	1	1	0	15.54	2.54	0	15.54	1	0.361396	4+3	1	66	0
0	0	2	0	5.71937	3.27	0	5.71937	0	5.71937	<=6	1	51	0
0	0	2	0	9.74127	4.3	0	9.74127	0	9.74127	<=6	3	55	1
0	0	1	0	5.08966	14.51	0	5.08966	0	5.08966	3+4	1	68	0
0	0	2	0	5.1499	9.85	0	5.1499	0	5.1499	4+3	1	63	0
0	0	2	0	12.1424	23.92	0	12.1424	1	6.61191	3+4	1	58	0
0	0	2	0	3.70157	6.57	0	3.70157	0	3.70157	3+4	1	70	0
0	1	2	0	7.16222	4.42	0	7.16222	1	1.57153	8-10	4	57	1
1	0	2	0	6.00958	1.33	0	6.00958	1	0.553046	4+3	2	55	1
0	0	2	0	6.15469	5.1	0	6.15469	1	5.0705	3+4	1	62	0
0	0	2	0	7.29363	10.49	0	7.29363	0	7.29363	3+4	1	61	0
0	0	2	0	8.56947	4.03	0	8.56947	0	8.56947	3+4	1	68	0
0	0	2	0	7.11841	3.42	0	7.11841	0	7.11841	3+4	1	55	0
1	1	2	0	11.6359	8.17	0	11.6359	1	0.476386	4+3	1	74	0
0	0	2	0	11.4333	5.31	0	11.4333	0	11.4333	<=6	1	51	0
0	0	2	0	5.0924	6.6	0	5.0924	0	5.0924	<=6	1	68	0
0	0	1	0	5.41547	8.17	0	5.41547	1	1.64819	3+4	1	67	0
0	1	2	1	7.88501	12.05	1	7.88501	1	0.180698	3+4	2	64	1
0	0	2	0	6.37919	3.15	0	6.37919	0	6.37919	3+4	1	62	0
0	1	2	0	8.14237	36.78	0	8.14237	1	4.14237	4+3	1	60	0
0	0	2	0	7.9781	5	0	7.9781	1	4	3+4	4	63	1
0	1	2	0	7.59206	7.7	0	7.59206	1	3.04723	4+3	1	67	0
0	0	2	0	8.98836	5.9	0	8.98836	0	8.98836	3+4	1	70	0
1	0	2	0	6.90212	12.8	0	6.90212	0	6.90212	3+4	1	60	0
0	0	2	0	13.0979	7.42	0	13.0979	0	13.0979	3+4	1	68	0
0	0	2	0	10.2341	7.82	0	10.2341	0	10.2341	3+4	3	66	1
0	0	1	0	9.85626	13.21	0	9.85626	1	6.03422	4+3	1	44	0
1	0	1	0	5.70021	10.79	0	5.70021	1	1.98768	8-10	1	56	0
0	0	2	0	8.71458	5.12	0	8.71458	0	8.71458	<=6	2	42	1
0	0	2	0	8.18344	6.97	0	8.18344	0	8.18344	<=6	1	55	0
0	0	2	0	8.33676	9.26	0	8.33676	0	8.33676	3+4	2	58	1
0		2	0	6.24778	8.28	0	6.24778	0	6.24778	3+4	1	56	0
0	0	1	0	7.01164	1	0	7.01164	1	7.01164	4+3	3	58	1
0	1	1	0	8.02738	29.06	0	8.02738	1	0.128679	4+3	1	67	0
0	0	2	0	7.27721	10.3	0	7.27721	0	7.27721	3+4	1	72	0
0	0	2	0	8.37235	3.13	0	8.37235	0	8.37235	<=6	1	64	0
0	0	2	0	6.70226	4.32	0	6.70226	1	4.95277	3+4	1	61	0
0	0	1	0	5.43737	15.5	0	5.43737	0	5.43737	<=6	1	69	0
	1	2	0	14.078	19.08	0	14.078	1	4.39151	3+4	1	61	0
0	0	1	0	8.9911	6.79	0	8.9911	1	0.936345	3+4	1	46	0
0	0	2	0	7.47159	11.05	0	7.47159	1	6.28884	<=6	1	59	0
0	0	2	0	8.1232	0.84	0	8.1232	0	8.1232	<=6	1	66	0
0	0	2	0	8.60507	9.25	0	8.60507	0	8.60507	3+4	1	53	0
0	0	2	0	6.40657	2.9	0	6.40657	0	6.40657	3+4	1	58	0
0	0	2	0	8.99384	6.1	0	8.99384	0	8.99384	3+4	1	64	0
0	0	2	0	5.31143	9.92	0	5.31143	1	3.0883	3+4	2	50	1
0	0	2	0	11.0883	15.09	0	11.0883	1	8.08761	3+4	1	56	0
0	0	2	0	1.18549	9.12	0	1.18549	0	1.18549	3+4	1	60	0
0	0	2	0	8.53114	6.55	0	8.53114	1	5.51129	3+4	1	44	0
0	1	2	0	7.6386	13.07	0	7.6386	1	4.7885	<=6	4	63	1
0	0	2	0	8.83778	5.65	0	8.83778	0	8.83778	8-10	1	66	0
1	1	2	0	3.01164	64.85	0	3.01164	1	3.01164	3+4	4	54	1
0	0	2	0	6.10541	6.24	0	6.10541	0	6.10541	<=6	2	68	1
0	0	2	0	0.246407	11.9	0	0.246407	0	0.246407	3+4	1	61	0
0	0	2	0	5.54962	12.68	0	5.54962	0	5.54962	<=6	1	60	0
0	0	2	0	2.74059	4.5	0	2.74059	0	2.74059	3+4	3	57	1
0	0	2	0	4.27926	4.11	0	4.27926	0	4.27926	4+3	2	70	1
0	1	2	0	6.68857	5.58	0	6.68857	1	2.43669	4+3	1	50	0
0	0	2	0	10.5572	32.59	0	10.5572	1	1.31964	3+4	1	56	0
0	0	2	0	1.33607	5.6	0	1.33607	0	1.33607	3+4	2	58	1
0	0	2	0	10.9815	4.6	0	10.9815	0	10.9815	3+4	1	73	0
0	0	2	0	7.8768	2.16	0	7.8768	0	7.8768	3+4	2	63	1
0	0	2	0	3.66324	7.15	0	3.66324	1	2.02875	3+4	2	61	1
0	1	2	0	0.728268	4.69	0	0.728268	0	0.728268	3+4	2	53	1
0	0	2	0	3.86037	6.47	0	3.86037	0	3.86037	<=6	2	67	1
0	0	2	0	5.32238	3.71	0	5.32238	1	4.73374	3+4	2	59	1
1	1	2	0	1.33881	14	0	1.33881	1	0.0958248	8-10	1	54	0
0	0	2	0	8.26557	5.29	0	8.26557	0	8.26557	3+4	1	59	0
1	0	2	0	4.20534	6.42	0	4.20534	1	0.843258	8-10	1	59	0
0	0	2	0	4.84326	8.47	0	4.84326	0	4.84326	4+3	1	55	0
0	0	2	0	7.46612	11.01	0	7.46612	0	7.46612	3+4	1	64	0
0	0	1	0	1.38261	6.38	0	1.38261	1	0.380561	<=6	2	59	1
0	0	2	0	1.99316	6.48	0	1.99316	0	1.99316	3+4	2	64	1
1	0	2	0	5.9165	7.1	0	5.9165	1	2.92676	3+4	4	62	1
0	0	1	0	6.67488	7.53	0	6.67488	0	6.67488	3+4	3	62	1
0	0	2	0	5.1499	4.2	0	5.1499	0	5.1499	8-10	1	65	0
0	0	2	0	7.08282	5.53	0	7.08282	0	7.08282	3+4	3	65	1
0	0	2	0	1.44011	3.82	0	1.44011	1	0.960986	3+4	4	67	1
0	0	2	0	6.23682	5.6	0	6.23682	0	6.23682	<=6	3	55	1
0	0	2	0	1.78234	4.89	0	1.78234	0	1.78234	3+4	4	56	1
0	0	2	0	6.86105	8.46	0	6.86105	1	3.75907	3+4	4	61	1
0	0	1	0	1.87817	42	0	1.87817	1	0.837782	3+4	2	65	1
0	0	2	0	0.271047	4.17	0	0.271047	0	0.271047	3+4	1	71	0
0	0	1	0	1.56879	7.5	0	1.56879	1	0.112252	8-10	1	53	0
0	0	2	0	6.23135	4.9	0	6.23135	1	6.23135	8-10	2	66	1
0	0	2	0	7.46886	3.59	0	7.46886	0	7.46886	3+4	2	55	1
0	0	2	0	6.04791	5.86	0	6.04791	0	6.04791	3+4	2	66	1
0	0	2	0	8.33128	8.12	0	8.33128	0	8.33128	4+3	1	70	0
0	0	2	0	5.05133	13.2	0	5.05133	0	5.05133	3+4	1	58	0
0	0	2	0	5.32512	7.57	0	5.32512	0	5.32512	<=6	1	56	0
0	0	2	0	5.68378	6.63	0	5.68378	0	5.68378	3+4	2	62	1
1	1	1	0	5.69473	6.2	0	5.69473	1	3.7755	4+3	1	69	0
0	0	2	0	6.41205	11.32	0	6.41205	0	6.41205	8-10	1	68	0
0	0	1	0	10.4942	7.9	0	10.4942	0	10.4942	3+4	2	53	1
0	0	2	0	5.3744	5.7	0	5.3744	0	5.3744	<=6	1	66	0
0	0	2	0	3.95893	5.12	0	3.95893	1	1.57426	4+3	1	62	0
0	1	2	1	6.3655	10.41	1	6.3655	1	1.40726	4+3	1	50	0
0	0	2	0	3.44695	3.61	0	3.44695	1	1.99863	3+4	2	65	1
0	0	2	0	5.74675	8.47	0	5.74675	0	5.74675	<=6	3	55	1
1	0	2	0	1.32512	31.5	0	1.32512	1	0.980151	8-10	1	48	0
0	0	2	0	4.68446	4.58	0	4.68446	0	4.68446	3+4	2	54	1
0	0	2	0	7.06913	5.3	0	7.06913	0	7.06913	<=6	2	70	1
0	0	2	0	1.9822	8.6	0	1.9822	1	0.156057	4+3	2	73	1
0	1	2	0	3.3922	5.19	0	3.3922	1	2.00684	4+3	2	63	1
0	0	2	0	6.96235	19.09	0	6.96235	1	0.54757	4+3	4	65	1
0	0	2	0	5.74675	5.24	0	5.74675	1	0.514716	3+4	4	65	1
0	1	1	0	0.00273785	8.4	0	0.00273785	0	0.00273785	8-10	3	64	1
0	1	2	0	1.40452	10.01	0	1.40452	0	1.40452	8-10	3	69	1
0	0	2	0	6.04517	5.91	0	6.04517	1	4.08214	3+4	1	61	0
0	1	1	0	1.37166	11.4	0	1.37166	0	1.37166	3+4	1	63	0
0	0	2	0	2.54073	5	0	2.54073	0	2.54073	<=6	1	59	0
0	0	2	0	12.0438	7.36	0	12.0438	1	4.80767	3+4	1	66	0
0	0	2	0	4.33949	4.64	0	4.33949	0	4.33949	3+4	2	66	1
0	0	2	0	5.3963	4.59	0	5.3963	0	5.3963	<=6	3	49	1
0	0	1	0	1.73854	4.38	0	1.73854	1	0.40794	3+4	2	61	1
0	0	2	0	8.04107	13.51	0	8.04107	0	8.04107	<=6	3	66	1
0	0	2	0	11.8768	7.41	0	11.8768	0	11.8768	<=6	3	62	1
0	0		0	2.27515	7.27	0	2.27515	1	0.188912	4+3	3	58	1
0	0	2	0	5.89459	5.36	0	5.89459	1	4.18891	3+4	1	65	0
0	0	1	0	8.45448	6.2	0	8.45448	1	0.361396	3+4	1	58	0
0	0	2	0	6.87474	9.13	0	6.87474	1	0.284736	8-10	2	60	1
0	0	2	0	6.13005	6.8	0	6.13005	0	6.13005	<=6	2	71	1
0	0	1	0	1.91376	5.03	0	1.91376	0	1.91376	4+3	3	51	1
0	1	1	0	1.40178	15.9	0	1.40178	1	0.386037	<=6	3	62	1
1	0	2	0	6.9076	12.86	0	6.9076	1	0.251882	3+4	1	72	0
0	0	2	0	0.366872	4.8	0	0.366872	0	0.366872	8-10	3	65	1
0	1	1	0	3.54278	6.74	0	3.54278	1	1.94661	3+4	3	67	1
0	0	2	0	6.86653	6.26	0	6.86653	0	6.86653	3+4	1	73	0
0	1	2	0	6.20945	10	0	6.20945	1	5.45927	4+3	2	65	1
0	0	2	0	1.30869	4.8	0	1.30869	1	0.506502	3+4	1	63	0
0	0	2	0	11.6085	8.77	0	11.6085	0	11.6085	<=6	1	48	0
0	0	2	0	2.47228	22.7	0	2.47228	0	2.47228	4+3	1	52	0
0	0	2	0	3.83299	6.6	0	3.83299	0	3.83299	3+4	2	55	1
1	1	1	0	8.64066	13.75	0	8.64066	1	4.97194	4+3	1	71	0
0	1	1	1	3.69062		1	2.75428	1	0.908966	3+4	4	65	1
0	0	2	0	7.91513		0	7.91513	0	7.91513	<=6	1	72	0
0	0	2	1	9.69199		0	9.69199	0	2.34086	3+4	1	64	0
0	0	1	0	11.833		0	11.833	0	11.833	<=6	1	66	0
0	0	2	0	7.16222		0	7.16222	0	7.16222	3+4	2	63	1
0	0	1	1	4.08214		0	4.08214	0	2.13279	<=6	1	70	0
0	0	2	0	5.83162	9.78	0	5.83162	0	5.83162	3+4	1	70	0
0	0	2	0	9.16632		0	9.16632	0	9.16632	<=6	1	64	0
0	0	2	0	7.91786	8.6	0	7.91786	0	7.91786	<=6	1	64	0
0	0	2	0	8	3.97	0	8	0	8	<=6	1	47	0
0	0	2	0	9.33333	7.92	0	9.33333	1	0.0629706	<=6	1	57	0
0	1	1	0	11.9151	5.7	0	11.9151	0	11.9151	<=6	1	71	0
0	0	2	0	5.33333	4.46	0	5.33333	0	5.33333	<=6	1	77	0
0	0	1	0	9.08145	20.1	0	9.08145	0	9.08145	<=6	1	53	0
0	0	2	0	8.74743	5.94	0	8.74743	1	0.0383299	<=6	1	66	0
0	1	1	1	11.7043	3.6	0	11.7043	0	0.898015	8-10	1	68	0
1	1	1	0	8.49555	57.9	0	8.49555	1	0.00821355	3+4	1	56	0
0	0	1	0	7.66872	5.19	0	7.66872	0	7.66872	<=6	1	72	0
0	0	2	0	5.33333		0	5.33333	0	5.33333	<=6	1	58	0
0	0	2	0	9.9165	3.15	0	9.9165	1	0.0246407	<=6	1	63	0
0	0	1	0	13.2512	9.8	0	13.2512	0	13.2512	<=6	1	66	0
0	1	1	0	11.5811	8.3	0	11.5811	0	11.5811	8-10	1	53	0
0	1	1	0	13.6646	7	0	13.6646	1	6.8282	<=6	1	69	0
0	0	2	0	0.580424		0	0.580424	0	0.580424	3+4	1	62	0
0	0	1	0	5.8371	2.95	0	5.8371	0	5.8371	<=6	1	50	0
0	0	2	0	9.75496	7.7	0	9.75496	0	9.75496	<=6	1	76	0
0	0	2	1	4.77481	6.3	0	4.77481	1	0.457221	<=6	1	64	0
0	0	2	0	15.0828		0	15.0828	0	15.0828	<=6	1	69	0
0	1	1	1	3.10746		1	2.49418	1	0.17796	8-10	1	66	0
0	0	1	0	8	9.36	0	8	1	1.79877	3+4	1	56	0
0			0	7.83025		0	7.83025	0	7.83025	<=6	1	70	0
1		1	1	2.54346		1	1.9165	1	1.8809	8-10	3	59	1
1	0	2	0	7.83299		0	7.83299	1	4.71184	8-10	1	65	0
0	0	2	0	6.83368		0	6.83368	0	6.83368	3+4	1	54	0
0	0	2	0	8	8.69	0	8	0	8	<=6	1	69	0
0	0	2	0	11.3292	11.2	0	11.3292	0	11.3292	3+4	1	54	0
0	0	2	0	9.82888		0	9.82888	0	9.82888	<=6	1	68	0
0	0	2	0	7.41958	6.84	0	7.41958	0	7.41958	3+4	1	67	0
0	0	2	1	7.37577	10	0	7.37577	0	0.0054757	<=6	1	67	0
0	0	1	0	5.66461		0	5.66461	0	5.66461	3+4	1	62	0
0	0	2	0	7.58658		0	7.58658	0	7.58658	8-10	1	78	0
0	1	1	0	6.83368		0	6.83368	0	6.83368	3+4	3	68	1
0	0	2	1	10.5763		0	10.5763	0	0.00821355	<=6	1	59	0
0	0	2	0	6.41478	4.29	0	6.41478	0	6.41478	3+4	2	72	1
0	0	1	0	7.49897	9.18	0	7.49897	1	2.63381	4+3	1	74	0
0	0	2	0	4.49555		0	4.49555	0	4.49555	3+4	1	53	0
0	1	1	1	8.79671	31.79	0	8.79671	0	4.55305	8-10	1	65	0
0	1	2	0	7.00068	7.66	0	7.00068	0	7.00068	8-10	1	75	0
0	0	1	1	4.3614	5.78	0	4.3614	0	4.3614	4+3	3	71	1
0	1	1	1	4.34771	3	0	4.34771	0	4.34771	3+4	3	60	1
0	0	1	0	2.66667	4.27	0	2.66667	1	0.054757	<=6	1	56	0
0	0	1	0	6.58179		0	6.58179	0	6.58179	8-10	1	57	0
0	0	2	0	14.6667	9.2	0	14.6667	1	0.019165	<=6	1	58	0
0	1	1	1	11.6934	12.69	1	7.08556	1	4.33128	8-10	1	71	0
0	0	1	0	6.83368	4.4	0	6.83368	0	6.83368	3+4	1	70	0
0	0	2	0	10.0862		0	10.0862	0	10.0862	<=6	1	70	0
0	1	1	1	4.46543	7.3	0	4.46543	1	0.342231	8-10	2	64	1
0	0	2	0	7.00068	4.6	0	7.00068	0	7.00068	3+4	1	52	0
0	0	1	0	8.41889	6.11	0	8.41889	1	0.0410678	<=6	1	68	0
0	1	2	0	7.33744	40.13	1	0.832307	1	0.33128	8-10	1	65	0
0	0	1	0	6.08624	5.81	0	6.08624	0	6.08624	<=6	1	65	0
0	0	2	0	5.08419		0	5.08419	0	5.08419	3+4	1	71	0
	0	2	0	9.08419	12.3	0	9.08419	1	0.298426	3+4	2	51	1
1	1	1	1	6.88569		1	2.92402	1	0.00821355	<=6	2	55	1
0	0	2	0	7.67146		0	7.67146	1	0.0492813	<=6	1	49	0
0	0	2	1	0.881588		0	0.881588	0	0.881588	4+3	3	75	1
1	1	1	1	3.40589	22.4	0	3.40589	0	0.210815	8-10	2	60	1
0	0	2	0	15.1677	9.1	0	15.1677	0	15.1677	<=6	1	48	0
0	0	1	0	5.8371	2.02	0	5.8371	0	5.8371	<=6	1	61	0
0	1	1	0	5.83162	11.44	0	5.83162	1	0.0766598	<=6	3	71	1
0	0	1	0	6.58453		0	6.58453	0	6.58453	<=6	1	50	0
0	0	2	0	11.666	5.1	0	11.666	0	11.666	<=6	1	71	0
0	0	2	0	6.58453	3.41	0	6.58453	0	6.58453	3+4	1	63	0
0	1	1	1	2.05065	5.46	0	2.05065	0	0.167009	8-10	3	70	1
0	0	2	1	3.154	6.29	0	3.154	0	3.154	<=6	1	71	0
0	0	2	1	11.6934	6.7	0	11.6934	0	0.804928	3+4	1	71	0
0	0	2	0	9.99863		0	9.99863	0	9.99863	3+4	2	60	1
0	0	1	0	6.83368		0	6.83368	0	6.83368	<=6	1	72	0
0	0	2	0	5.99863	7.52	0	5.99863	1	4.05202	8-10	3	58	1
0	0	2	0	6.25325	10.01	0	6.25325	0	6.25325	<=6	1	72	0
0	0	1	0	5.74949		0	5.74949	1	1.71663	<=6	1	54	0
0	0	2	0	6.50513	5.04	0	6.50513	0	6.50513	3+4	1	68	0
0	1	1	0	11.3347	9.5	0	11.3347	0	11.3347	8-10	1	63	0
0	0	2	0	9.08145	10.21	0	9.08145	1	3.03628	3+4	1	59	0
0		1	0	4.67077	5.09	0	4.67077	1	3.71526	<=6	1	59	0
0	0	1	1	1.82341		0	1.82341	0	1.82341	<=6	1	66	0
0	0		0	12	3.6	0	12	0	12	<=6	1	66	0
0	0	2	1	13.5496	10.69	0	13.5496	0	2.6256	3+4	1	62	0
0	0	1	0	10.1656	5.34	0	10.1656	1	1.21834	<=6	1	53	0
0	0	2	0	12		0	12	0	12	<=6	3	55	1
0	0	2	0	6.91581		0	6.91581	0	6.91581	3+4	1	59	0
0	1	1	0	14.4997	25.89	0	14.4997	1	0.851472	8-10	1	65	0
0	0	2	0	7.41958		0	7.41958	0	7.41958	8-10	1	67	0
0	0	1	0	9.2512	5.8	0	9.2512	1	6.60917	<=6	3	67	1
1	1	1	0	7.16769		0	7.16769	1	1.71937	8-10	1	69	0
0	0	2	0	7.00068		0	7.00068	0	7.00068	<=6	1	52	0
0	0	2	0	6.83641		0	6.83641	0	6.83641	3+4	1	56	0
0	0	1	0	6.17112		0	6.17112	1	5.37988	4+3	1	74	0
0	0	2	0	12.6708	9.6	0	12.6708	1	2.84736	3+4	1	59	0
0	0	2	1	2.08624	8.19	0	2.08624	0	2.08624	3+4	3	63	1
0	1	1	0	8.25188	5.4	0	8.25188	0	8.25188	8-10	1	54	0
1	1	1	0	7.17043	17.12	0	7.17043	1	0.11499	3+4	1	63	0
1	1		1	2.74333	5.42	0	2.74333	0	1.96851	8-10	1	76	0
0	0	1	0	8.16701		0	8.16701	0	8.16701	<=6	1	74	0
0	0	1	0	8.24914		0	8.24914	1	3.79466	3+4	3	58	1
0	0	1	1	4.62697		0	4.62697	0	4.62697	<=6	2	51	1
0	0	1	0	8.74743	11.09	0	8.74743	0	8.74743	3+4	1	54	0
0	0	2	0	11.0856	8.5	0	11.0856	0	11.0856	<=6	1	66	0
0	0	2	0	5.66461	2.73	0	5.66461	1	0.0821355	<=6	2	45	1
0	0	2	0	5.2512		0	5.2512	0	5.2512	3+4	1	77	0
0	0	1	0	7.25257	7.67	0	7.25257	1	6.21766	<=6	1	51	0
0	0	2	0	4.83231	6.6	0	4.83231	0	4.83231	3+4	1	52	0
0	0	1	0	4.6653		0	4.6653	0	4.6653	3+4	1	61	0
0	0	2	0	4.25188	7.3	0	4.25188	0	4.25188	<=6	3	68	1
1	1	2	1	5.29774	15.5	0	5.29774	1	0.0301164	4+3	1	68	0
1	0	2	0	9.32786	8.01	0	9.32786	1	0.00821355	8-10	2	75	1
1	1	1	0	10.2533	10	0	10.2533	1	1.56057	4+3	1	55	0
0	0	2	1	1.24572	7.32	0	1.24572	0	1.24572	3+4	3	80	1
0		1	0	11.7481	6.8	0	11.7481	1	11.7481	3+4	1	65	0
0	0	2	1	7.45791		0	7.45791	0	7.45791	3+4	1	60	0
0	0	1	1	2.66393		0	2.66393	0	2.66393	8-10	3	58	1
0	1	1	0	9.91376		0	9.91376	1	0.117728	3+4	2	63	1
0	0	1	0	5.83436		0	5.83436	0	5.83436	<=6	1	59	0
	0	1	0	9.33333	6.81	0	9.33333	1	0.257358	<=6	1	52	0
0	0	1	0	6.25051	9.21	0	6.25051	0	6.25051	3+4	2	65	1
1	1	1	0	5.33607		0	5.33607	1	1.50856	8-10	1	66	0
1	0	2	0	5.49487	4.41	0	5.49487	0	5.49487	8-10	1	63	0
0	1	2	0	7.58658	7.09	0	7.58658	0	7.58658	8-10	1	76	0
0	0	1	0	8.50103	2.48	0	8.50103	0	8.50103	4+3	1	55	0
		1	0	9.4976	6.5	0	9.4976	0	9.4976	3+4	1	70	0
0	1	1	0	12.4134		0	12.4134	1	5.54415	4+3	1	54	0
0	0	2	1	4.65161		0	4.65161	0	4.65161	<=6	2	46	1
0	0	1	0	7.4141	9.85	0	7.4141	1	3.21971	8-10	1	74	0
0	0	2	0	7.08556		0	7.08556	0	7.08556	3+4	1	57	0
0	0	2	1	6.1848	11.8	0	6.1848	0	6.1848	<=6	1	70	0
	0	2	1	1.46749		0	1.46749	0	1.46749	<=6	1	71	0
0	1	1	0	7.25257	17.7	0	7.25257	0	7.25257	3+4	1	68	0
0	0	1	0	5.33607		0	5.33607	0	5.33607	4+3	1	70	0
1			1	12.0575	74.1	1	12.0575	1	0.227242	8-10	1	68	0
0	0	2	0	7.33196		0	7.33196	0	7.33196	3+4	1	64	0
0	0	2	0	8.67077	5.26	0	8.67077	0	8.67077	3+4	1	54	0
0	0	1	1	1.67283	8.75	0	1.67283	0	1.67283	<=6	1	55	0
0	0	2	0	8.16975	8.47	0	8.16975	0	8.16975	<=6	1	72	0
0	0	2	0	11.9151	5.1	0	11.9151	0	11.9151	<=6	1	72	0
0	1	1	0	12.167	3.4	0	12.167	1	1.11704	<=6	1	68	0
0		2	0	14.0862	8.5	0	14.0862	1	4.8104	4+3	3	62	1
0	0	2	0	11.7563		0	11.7563	0	11.7563	<=6	3	62	1
0	0	2	0	6.41752	5.77	0	6.41752	0	6.41752	3+4	1	58	0
0	1	1	0	10.1684	8	0	10.1684	0	10.1684	<=6	1	66	0
0	0	2	0	8.33676	8.47	0	8.33676	1	0.0602327	<=6	1	54	0
0	0	2	0	6.08624		0	6.08624	0	6.08624	3+4	1	74	0
0	1	1	0	8.5859	11.13	0	8.5859	1	0.0684463	8-10	1	63	0
0	0	1	0	9.08145	5.87	0	9.08145	1	1.6345	3+4	1	61	0
0	0	2	0	10.1656		0	10.1656	0	10.1656	<=6	1	57	0
0	0	2	0	9.83162	5.2	0	9.83162	1	2.69678	<=6	2	67	1
0	1	2	0	6.17112		0	6.17112	0	6.17112	4+3	1	70	0
0	1	1	0	5.75222	5.2	0	5.75222	1	4.88433	4+3	1	67	0
0	0	2	0	8.50376	7.13	0	8.50376	1	2.37372	3+4	1	64	0
0	0	2	0	8.83231	7.52	0	8.83231	0	8.83231	<=6	1	69	0
0	0	2	0	6.83368	5.43	0	6.83368	0	6.83368	<=6	1	58	0
0	0	2	0	6.33265	3.74	0	6.33265	0	6.33265	8-10	1	57	0
0	0	2	0	9.58248		0	9.58248	0	9.58248	4+3	1	56	0
0	0	2	0	6.6694	4.7	0	6.6694	1	0.0766598	8-10	1	59	0
0	0	2	0	8.83231		0	8.83231	0	8.83231	<=6	1	63	0
0	0	1	1	5.6345	18.1	0	5.6345	0	0.0711841	<=6	1	65	0
0	0	1	0	4.16701	5.89	0	4.16701	1	4.16701	<=6	1	56	0
0	0	2	1	1.54415	4.86	0	1.54415	0	0.0766598	3+4	1	74	0
0	0	2	0	10.7488	9.4	0	10.7488	0	10.7488	4+3	1	65	0
0	0	2	0	9.08419		1	6.41752	1	6.41752	<=6	4	65	1
0	0	2	0	9.58795		0	9.58795	0	9.58795	<=6	1	51	0
0	0	1	0	12.9172		0	12.9172	0	12.9172	<=6	1	68	0
0	0	2	1	3.44148	4.13	1	2.83368	1	0.0876112	8-10	4	54	1
0	0	2	0	2.75154		0	2.75154	0	2.75154	<=6	1	67	0
	0	1	0	7.00068		0	7.00068	1	1.96578	3+4	1	55	0
0	0	1	0	9.50308	6.27	0	9.50308	0	9.50308	<=6	1	68	0
0	0		0	7.24435	5.1	0	7.24435	0	7.24435	3+4	1	61	0
0	0	2	1	6.20671	6	1	4.6653	1	1.70842	3+4	1	64	0
0	0	1	0	8		0	8	1	8	8-10	1	72	0
0	0	1	0	7.3347		0	7.3347	1	0.0438056	3+4	1	61	0
0	0	2	0	1.42094	2.7	0	1.42094	1	0.00273785	<=6	1	63	0
0	0	2	0	5.33333		0	5.33333	0	5.33333	3+4	1	59	0
0	1	1	0	9.24846		0	9.24846	0	8.24914	<=6	1	65	0
0	0	2	0	4	5.23	0	4	0	4	<=6	1	64	0
0	1	2	0	6.16838	4.94	0	6.16838	0	6.16838	<=6	1	57	0
0	1	2	0	6.58179	9	0	6.58179	1	3.32923	3+4	1	52	0
0	0	2	1		2.2	1	1.16906	1	0.0793977	4+3	1	76	0
0	0	2	0	6.32991	3.1	0	6.32991	0	6.32991	<=6	1	55	0
0	0	1	0	5.08419	0.099	0	5.08419	0	5.08419	<=6	1	60	0
0	0	2	0	6.33265	7.1	0	6.33265	1	4.10678	4+3	1	70	0
0	0	2	0	4.74743	5.6	0	4.74743	1	0.0383299	<=6	1	68	0
0	1	2	0	11.4141	7.7	0	11.4141	1	3.87132	4+3	1	77	0
0	0	2	0	7.91786	3	0	7.91786	0	7.91786	<=6	1	56	0
0	0	2	0	5.00205	4.5	0	5.00205	0	5.00205	<=6	1	55	0
0	1		0	6.7488	5.5	0	6.7488	1	1.82888	3+4	1	60	0
0	1		0	6.66393	9.5	0	6.66393	1	0.73922	8-10	2	60	1
0	0	2	0	8.24914	8.2	0	8.24914	0	8.24914	3+4	1	68	0
0	0	2	0	7.08282	5.13	0	7.08282	0	7.08282	<=6	1	73	0
0	0	1	0	5.33333		0	5.33333	1	2.99795	3+4	1	64	0
0	0	2	0	6.42026		0	6.42026	0	6.42026	3+4	4	68	1
0	1		0	6.00137	18	0	6.00137	1	0.123203	4+3	1	64	0
1	0	2	0	9.00205	8	0	9.00205	0	9.00205	3+4	2	63	1
0	0	1	0	5.8371	24	0	5.8371	1	0.281999	4+3	1	59	0
0	0		0	6.00137	3.7	0	6.00137	0	6.00137	<=6	2	67	1
0	0	2	0	10.924	11.3	0	10.924	1	0.0492813	4+3	1	56	0
0	0	1	0	5.67009	6	0	5.67009	1	4.68994	<=6	1	55	0
0	1		0	12.9993	5.2	0	12.9993	1	4.79671	<=6	1	67	0
0	1	2	0	11.9233	6.5	0	11.9233	0	11.9233	3+4	1	71	0
0	0	2	0	5.08419	3.4	0	5.08419	0	5.08419	<=6	1	47	0
0	0	2	0	4.99932	4.93	0	4.99932	0	4.99932	<=6	4	66	1
0	0	2	0	8.75291	3.4	0	8.75291	1	7.66598	<=6	1	59	0
0	0	2	0	7.92334	4.8	0	7.92334	0	7.92334	3+4	1	67	0
1	1	2	0	7.25257	14.27	1	3.00068	1	0.0465435	4+3	1	71	0
0	0	1	0	11.499	14.1	0	11.499	1	0.580424	4+3	1	72	0
1	0	1	0	5.3306	15.2	0	5.3306	1	4.49829	4+3	4	67	1
0	0	2	0	10.4203	2.3	0	10.4203	0	10.4203	<=6	1	64	0
0	0	2	0	5.58522	6.4	0	5.58522	0	5.58522	3+4	1	72	0
0	0	1	0	8.07666	4.6	0	8.07666	1	0.66256	<=6	1	58	0
0	1	2	0	8.50376	5.9	0	8.50376	1	4.25188	3+4	1	68	0
0	0	2	0	5.24846	6.6	0	5.24846	0	5.24846	<=6	1	59	0
0	0		0	3.33744	7.8	0	3.33744	1	2.25325	<=6	1	54	0
0	0	2	0	9.41547	5.6	0	9.41547	0	9.41547	<=6	1	54	0
0	0	2	0	7.58111	6.6	0	7.58111	1	7.58111	<=6	1	48	0
0	0	2	0	9.74675	4.4	0	9.74675	0	9.74675	4+3	1	73	0
0	0	2	0	5.16632	4.5	0	5.16632	1	0.0821355	<=6	1	66	0
0	0	2	0	6.7488	9.5	0	6.7488	1	2.54894	3+4	1	59	0
0	0	2	0	6.83915	5.71	0	6.83915	0	6.83915	<=6	1	50	0
0	0	2	1		5.55	0		1	0.199863	8-10	1	68	0
0	0		0	12.6653	4.5	0	12.6653	1	1.99863	<=6	1	57	0
0	0	2	0	5.3306	2.1	0	5.3306	0	5.3306	<=6	1	67	0
0	0	2	0	10.4997	0.71	0	10.4997	1	0.0383299	3+4	3	64	1
0	0	2	0	6.00137	12.5	0	6.00137	0	6.00137	<=6	1	68	0
0	0	2	0	3.16769	4	0	3.16769	0	3.16769	<=6	1	53	0
0	0	2	0	5.00205	12	0	5.00205	0	5.00205	<=6	1	50	0
0	0	2	0	6.33539	4.2	0	6.33539	1	2.33539	8-10	2	69	1
0	0	2	0	5.24846	5	0	5.24846	0	5.24846	3+4	1	59	0
0	0	1	0	5.16632	4.28	0	5.16632	0	5.16632	<=6	1	62	0
0	0	2	0	5.08419	4.55	0	5.08419	1	2.49966	4+3	1	54	0
1	1		0	7.74812	14.8	0	7.74812	1	0.0328542	8-10	1	71	0
0	0	1	0	5.16632	4	0	5.16632	0	5.16632	<=6	1	49	0
0	0	2	0	6.83094	18	0	6.83094	1	0.0848734	<=6	1	62	0
0	0	1	0	5.58248	2.5	0	5.58248	0	5.58248	<=6	3	56	1
0	1		0	9.3306	2.08	0	9.3306	0	9.3306	<=6	1	69	0
0	0	1	0	7.83299	14	0	7.83299	1	0.0848734	3+4	1	59	0
0	1		0	6.16838	9.2	0	6.16838	0	6.16838	4+3	1	52	0
0	0	2	0	6.91581	13.6	0	6.91581	0	6.91581	3+4	1	54	0
0	0	1	0	7.16769	3.8	0	7.16769	0	7.16769	3+4	1	54	0
0	0	2	0	4.33402	9	0	4.33402	0	4.33402	<=6	1	58	0
0	0	1	0	8.16975	5.9	0	8.16975	1	2.99795	3+4	1	63	0
0	0		0	4.99932	3.5	0	4.99932	0	4.99932	3+4	1	52	0
0	1	2	0	7.49624	11.3	0	7.49624	1	3.00068	4+3	1	76	0
	1		1		13.1	0		1	0.0465435	8-10	1	73	0
0	0	1	0	8.07666	10	0	8.07666	1	1.08419	3+4	1	60	0
0	0	2	1		59.7	0		1	0.498289	4+3	2	74	1
0	0	2	0	1.00205	4.5	0	1.00205	1	0.0520192	<=6	1	52	0
0	0	1	0	12.3285	5.5	0	12.3285	1	0.747433	<=6	2	62	1
0	1	1	0	10.1684	9.32	0	10.1684	1	0.0574949	3+4	1	69	0
0	0		0	7.08282	1.3	0	7.08282	0	7.08282	<=6	1	48	0
1	0	2	0	3.00068	4.1	0	3.00068	1	2.06708	4+3	3	75	1
0	1	2	0	6.66393	7.7	0	6.66393	0	6.66393	3+4	1	64	0
0	0	2	0	5.50308	7.8	0	5.50308	0	5.50308	<=6	1	67	0
0	0	2	0	6.66393	4.1	0	6.66393	0	6.66393	<=6	2	57	1
0	0	2	1		9.8	1	4.16701	1	0.618754	8-10	1	70	0
0	0	2	0	5.9165		0	5.9165	0	5.9165	<=6	1	60	0
1	1	1	0	13.2539	7.1	0	13.2539	1	0.405202	<=6	1	58	0
0	0	2	0	5.08145	8.3	0	5.08145	1	0.0903491	<=6	1	52	0
1	1	2	0	10.8337	8.7	0	10.8337	1	2.86379	3+4	1	67	0
0	0	1	0	6.00137	7	0	6.00137	0	6.00137	<=6	1	54	0
0	1	1	0	7.33744	18.7	1	3.83299	1	0.0328542	8-10	1	69	0
0	1	2	0	12.5859	6.6	0	12.5859	1	0.451745	<=6	1	70	0
0	1	2	0	8.58042	4.4	0	8.58042	1	5.33333	8-10	4	71	1
0	1	2	0	5.2512	4.7	0	5.2512	0	5.2512	3+4	4	62	1
0	0	2	0	4.99932	4.4	0	4.99932	0	4.99932	<=6	1	68	0
0	0	2	0	5.08419	9.4	0	5.08419	0	5.08419	3+4	1	64	0
1	0	1	1		6	1	3.4141	1	2.51882	8-10	1	64	0
0	0	2	0	10.7488	4.6	0	10.7488	1	3.36756	<=6	4	51	1
0	0		0	6.58179	5.7	0	6.58179	1	3.16769	4+3	1	62	0
0	0		1		9.5	1	1.83162	1	0.711841	4+3	1	66	0
0	0	1	0	15.1677	17.4	0	15.1677	1	0.449008	8-10	1	63	0
0	0	1	0	8.16701	4.8	0	8.16701	1	4.16701	4+3	1	62	0
0	0	1	0	10.4969	9.39	0	10.4969	0	10.4969	3+4	1	59	0
0	0	1	0	9.3306	13.8	0	9.3306	1	3.22519	<=6	1	50	0
1	1	1	0	11.7536	124	1	10.8392	1	0.0410678	3+4	1	49	0
0	1		0	7.32923	6.8	0	7.32923	1	1.83436	3+4	1	61	0
0	0		0	8.25188	7.5	0	8.25188	1	0.0876112	3+4	4	48	1
0	0	2	0	6.49692	5.4	0	6.49692	0	6.49692	3+4	1	56	0
0	0		0	8.08487	4.8	0	8.08487	0	8.08487	3+4	1	55	0
0	1	1	1		4.1	1	1.74949	1	0.125941	4+3	1	65	0
0	0		0	10.4969	3.4	0	10.4969	0	10.4969	<=6	1	66	0
0	0	2	0	8.83778	21.6	0	8.83778	1	0.783025	4+3	1	60	0
0	1	1	0	5.08419	15.7	0	5.08419	0	5.08419	8-10	1	57	0
0	0	2	0	5.9165	7.7	0	5.9165	0	5.9165	<=6	1	58	0
0	0		0	9.57974	9.24	0	9.57974	1	2.99795	3+4	4	53	1
0	0		0	7.58658	5.3	0	7.58658	0	7.58658	8-10	4	61	1
0	0	2	0	5.50308	4.66	0	5.50308	0	5.50308	<=6	1	54	0
0	0		0	9.16632	7	0	9.16632	1	1.49487	4+3	3	60	1
1	1		0	13.0842	11.6	0	13.0842	1	3.83299	<=6	1	71	0
0	0		0	8.24641	10.2	0	8.24641	1	0.120465	3+4	1	51	0
0	1	2	0	6.33539	22.8	0	6.33539	1	1.40726	3+4	3	57	1
0	0	1	0	5.83436	4.7	0	5.83436	1	2.49144	3+4	1	67	0
0	0	2	0	10.4203	4.9	0	10.4203	1	0.112252	3+4	1	55	0
1	0		0	8.08487	30	0	8.08487	1	0.665298	3+4	1	49	0
1	0	2	1		10.5	1	3.32923	1	0.0848734	4+3	1	49	0
0	0	2	0	5.2512	5.6	0	5.2512	0	5.2512	3+4	1	53	0
0	0	2	0	8.82957	16.8	0	8.82957	0	8.82957	4+3	1	52	0
0	0	2	0	10.0014	11	0	10.0014	0	10.0014	3+4	1	55	0
0	0		0	7.58111	4	0	7.58111	0	7.58111	<=6	1	59	0
0	0	2	0	6.32991	4.5	0	6.32991	0	6.32991	<=6	1	59	0
0	0	2	0	10.0014	6.7	0	10.0014	1	0.0930869	<=6	1	59	0
0	1	1	0	8.50376	23.3	0	8.50376	1	1.76865	4+3	3	63	1
0	0	2	0	9.41547	8.6	0	9.41547	0	9.41547	<=6	1	65	0
0	0		0	5.66735	4.3	0	5.66735	0	5.66735	3+4	1	62	0
0	0	2	0	6.91581	3.3	0	6.91581	0	6.91581	3+4	1	58	0
0	0	2	0	9.08145	9	0	9.08145	0	9.08145	3+4	1	54	0
0	0		0	11.4141	6.4	0	11.4141	1	0.665298	<=6	1	56	0
0	0	2	0	7.33744	13	0	7.33744	1	0.0930869	3+4	3	56	1
0	0	2	0	12	14.7	0	12	1	0.320329	3+4	1	53	0
0	0	2	0	7.08282	5	0	7.08282	1	0.922656	4+3	4	62	1
0	1	2	0	8.41889	9.1	0	8.41889	1	2.98426	3+4	4	54	1
0	0	2	0	6.33812	1.4	0	6.33812	0	6.33812	<=6	1	35	0
1	1	1	0	14.3299	52.6	0	14.3299	1	0.134155	4+3	1	66	0
0	1		0	7.00068	3.7	0	7.00068	0	7.00068	<=6	1	62	0
0	0	2	0	5.41821	8	0	5.41821	0	5.41821	3+4	1	76	0
1	0		0	6.49966	8.4	0	6.49966	1	0.498289	3+4	1	56	0
0	0	1	0	8.58042	8.4	0	8.58042	0	8.58042	<=6	1	65	0
0	0		0	5.08145	4.72	0	5.08145	0	5.08145	3+4	1	73	0
0	0	2	0	6.67214	11	0	6.67214	1	5.33607	3+4	2	62	1
0	1		1		21	1	4.16427	1	1.15264	3+4	1	44	0
0	0	2	0	7.25257	10	0	7.25257	0	7.25257	3+4	4	55	1
0	0		0	13.7467	12.6	0	13.7467	1	2.78987	3+4	4	68	1
0	0	2	0	7.00068	13.6	0	7.00068	1	0.1013	<=6	1	44	0
0	0	2	0	7.00068	9.3	0	7.00068	1	3.50445	3+4	1	51	0
0	1	2	0	10.6667	4.7	0	10.6667	1	0.832307	4+3	1	70	0
0	0	2	0	4.33402	7.6	0	4.33402	1	4.08214	4+3	1	59	0
0	0	2	0	7.00068	4	0	7.00068	1	0.00273785	4+3	4	64	1
0	0	2	0	5.58795	18	0	5.58795	0	5.58795	<=6	1	72	0
0	0	1	0	11.0856	24.9	0	11.0856	1	0.626968	<=6	1	53	0
0	0	2	0	5.74949	7.9	0	5.74949	0	5.74949	<=6	1	56	0
0	0	2	0	7.16769	4.3	0	7.16769	0	7.16769	3+4	2	56	1
0	1	2	0	5.16632	18.2	0	5.16632	1	0.0930869	4+3	1	53	0
0	1	1	0	5.00205	5.8	0	5.00205	0	5.00205	3+4	1	63	0
0	0	2	0	5.58522	4.5	0	5.58522	1	0.106776	<=6	1	56	0
0	0	2	0	6.33539		0	6.33539	1	0.5859	3+4	1	54	0
0	0	2	0	9.75222	7.9	0	9.75222	1	2.94867	4+3	1	71	0
0	0	1	0	8.33676	19.2	0	8.33676	1	0.0985626	4+3	1	60	0
0	0	2	0	6.91581	1.7	0	6.91581	0	6.91581	3+4	1	46	0
0	0		1		9.3	0		1	0.0657084	<=6	1	54	0
0	0	2	0	13.5825	2.8	0	13.5825	0	13.5825	<=6	1	53	0
0	0	2	0	9.4976	37.8	0	9.4976	1	0.0109514	3+4	1	55	0
0	0	2	0	7.41958	13.7	0	7.41958	1	4	4+3	1	64	0
0	0	2	0	5.08145	8	0	5.08145	0	5.08145	<=6	1	51	0
0	0	2	0	6.00137	8.2	0	6.00137	1	0.175222	8-10	1	64	0
0	0	2	0	5.41821	12.6	0	5.41821	1	0.0629706	3+4	1	72	0
0	0		0	5.16359	10.19	0	5.16359	1	1.54415	3+4	1	60	0
0	0		0	5.3306	16	0	5.3306	1	2.45311	4+3	1	63	0
0	1		0	7.16769		0	7.16769	1	1.62355	4+3	3	70	1
0	0	2	0	7.3347	7.8	0	7.3347	0	7.3347	<=6	1	62	0
0	0	2	0	8.75017	4.99	0	8.75017	1	0.0520192	4+3	1	64	0
0	1		0	8.16701	5.4	0	8.16701	1	3.74812	3+4	4	64	1
0	0	2	0	13.2512	4.4	0	13.2512	1	0.0958248	<=6	1	48	0
0	0	1	0	4.41889	7	0	4.41889	1	0.999316	3+4	1	67	0
0	0	2	0	2.42026	4.7	0	2.42026	1	0.498289	4+3	1	54	0
0	1	1	1		12.9	0		1	0.835044	3+4	1	59	0
0	0	1	0	5.9165	3.2	0	5.9165	1	2.66393	4+3	1	65	0
0	0	2	0	5.66461	3.8	0	5.66461	0	5.66461	3+4	1	70	0
0	1	2	0	5.35524	3.6	0	5.35524	0	5.35524	3+4	2	60	1
0	1		0	8.64887	12.8	0	8.64887	0	8.64887	<=6	1	69	0
0	0	2	0	7.01985	9.4	0	7.01985	1	3.26626	3+4	3	73	1
0	0		0	14.9733	8.1	0	14.9733	1	0.279261	<=6	1	60	0
0	0		0	5.08419	5.62	0	5.08419	0	5.08419	3+4	1	58	0
0	0	1	0	6.78166	6.4	0	6.78166	0	6.78166	<=6	1	57	0
0	0		0	5.87543	10.93	1	0.632444	1	0.632444	3+4	3	65	1
0	0		0	4.49555	25.3	0	4.49555	1	0.0054757	<=6	1	62	0
0	0		0	15.154	6.4	0	15.154	0	15.154	<=6	1	51	0
0	0		0	6.9514	3.2	0	6.9514	0	6.9514	3+4	1	66	0
0	0		0	5.16632	6.3	0	5.16632	1	0.205339	3+4	2	63	1
0	0	2	0	5.99042	2.22	0	5.99042	0	5.99042	3+4	1	62	0
0	1		0	6.20123	7.1	0	6.20123	0	6.20123	<=6	1	55	0
0	0		0	7.91513	4.73	0	7.91513	0	7.91513	<=6	1	65	0
0	1	2	0	5.97125	3.1	0	5.97125	0	5.97125	<=6	1	59	0
0	1		0	6.08624	12.8	0	6.08624	0	6.08624	4+3	1	56	0
0	1		0	3.58658	15.73	0	3.58658	1	0.380561	3+4	1	56	0
0	0		0	12.1971	8.4	0	12.1971	0	12.1971	<=6	1	46	0
0	0		0	7.58932	5.64	0	7.58932	1	3.29911	<=6	3	61	1
1	1		0	6.75428	4.7	1	6.16838	1	2.63929	8-10	2	48	1
0	0		0	6.49692	5.6	0	6.49692	0	6.49692	3+4	1	66	0
0	1	1	0	10.0862	4	0	10.0862	0	10.0862	<=6	1	45	0
0	0	2	0	5.99863	4.3	0	5.99863	0	5.99863	3+4	1	53	0
0	0	1	0	4.91444	9.3	1	3.66872	1	2.7488	3+4	1	64	0
0	0		0	7.83299	4.4	0	7.83299	0	7.83299	3+4	1	55	0
0	1	2	0	5.73306	4.38	0	5.73306	1	2.9076	3+4	3	58	1
0	0		0	3.41958	2.4	0	3.41958	1	3.34018	4+3	1	67	0
0	0		0	6.41478	7.2	1	5.31691	1	5.31691	<=6	1	64	0
0	0		0	5.91376	4.2	0	5.91376	0	5.91376	<=6	2	60	1
0	0	2	0	5.03765	4.92	0	5.03765	0	5.03765	<=6	1	61	0
1	0	1	0	8.08487	6.69	0	8.08487	1	4.29569	<=6	1	57	0
0	0	2	0	3.82752	4.07	0	3.82752	1	3.19781	3+4	3	65	1
0	0		0	6.32991	5.5	0	6.32991	0	6.32991	3+4	3	76	1
0	0		0	7.3347	10.16	1	1.66461	1	0.238193	3+4	1	64	0
0	0	2	0	5.25394	4.93	0	5.25394	0	5.25394	3+4	1	63	0
0	0		0	8.25188	2.95	0	8.25188	0	8.25188	3+4	1	43	0
0	0		0	14.0287	2.4	0	14.0287	0	14.0287	<=6	2	57	1
0	0		0	10.4969	6.86	0	10.4969	0	10.4969	<=6	1	70	0
0	0	2	0	6.37919	2.4	0	6.37919	0	6.37919	<=6	1	44	0
0	0	1	0	6.00137	6.4	0	6.00137	1	2.75428	3+4	2	65	1
0	0		0	1.99589	4.5	0	1.99589	0	1.99589	3+4	1	49	0
0	0	2	0	5.54689	5.97	0	5.54689	0	5.54689	<=6	1	66	0
0	0		0	13.295	6.6	0	13.295	0	13.295	<=6	1	67	0
0	0		0	8.83778	4.7	1	2.83641	1	2.83641	3+4	1	57	0
0	0		0	1.83436	10.9	0	1.83436	1	0.629706	3+4	1	53	0
0	0		0	5.24846	6.09	0	5.24846	0	5.24846	3+4	1	69	0
0	0		0	6.0835	6.6	0	6.0835	0	6.0835	3+4	1	71	0
0	0		0	4.99932	5.7	0	4.99932	1	3.87132	3+4	1	63	0
0	0		0	2.45585	6.5	0	2.45585	0	2.45585	<=6	1	66	0
1	0	1	0	2.7488	13.8	0	2.7488	1	0.161533	4+3	1	70	0
0	0		0	4.99932	4.9	0	4.99932	0	4.99932	4+3	1	56	0
0	0		0	5.25394	3.2	0	5.25394	0	5.25394	3+4	1	56	0
0	0	1	0	3.00616	17.75	0	3.00616	1	1.82067	3+4	1	65	0
0	1		0	11.9206	3.7	0	11.9206	1	3.06092	<=6	3	67	1
0	0		0	13.9028	4.8	0	13.9028	0	13.9028	<=6	1	58	0
0	0		0	5.9165	5.6	0	5.9165	0	5.9165	3+4	1	55	0
0	1		0	3.4141	6.34	0	3.4141	1	0.175222	3+4	1	66	0
0	0		0	7.4141	3.7	0	7.4141	0	7.4141	3+4	1	56	0
1	0		0	5.16632	1.8	0	5.16632	0	5.16632	<=6	1	62	0
0	1		0	11.3292	2.7	0	11.3292	1	2.65024	3+4	1	57	0
0	1	2	0	5.87269	8.2	0	5.87269	0	5.87269	<=6	1	66	0
0	0		0	0.780287	7.3	0	0.780287	1	0.780287	3+4	1	65	0
0	0	2	0	5.30869	4.58	0	5.30869	0	5.30869	3+4	1	52	0
0	0	1	0	13.1472	5.5	0	13.1472	1	4.96646	<=6	1	71	0
0	0		0	3.74812	3.8	0	3.74812	1	1.91376	3+4	1	56	0
0	0		0	6.00137	5.5	0	6.00137	0	6.00137	<=6	1	67	0
0	0		0	6.32991	3.71	0	6.32991	1	5.36345	3+4	1	68	0
0	1		0	6.57906	8.5	0	6.57906	1	0.396988	3+4	1	50	0
0	0	2	0	5.9384	4.62	0	5.9384	0	5.9384	4+3	1	55	0
0	0	1	0	6.58727	5.3	0	6.58727	0	6.58727	<=6	1	68	0
0	1	1	0	6.00137	5.2	0	6.00137	0	6.00137	3+4	1	67	0
1	0		0	6.58727	6.1	0	6.58727	0	6.58727	3+4	1	60	0
0	0		0	10.6229	5.4	0	10.6229	0	10.6229	<=6	1	61	0
0	1		0	8.41889	2.9	0	8.41889	0	8.41889	3+4	1	55	0
0	0		0	4.49829	3.6	0	4.49829	1	0.566735	<=6	1	62	0
0	0		0	3.74812	13.14	0	3.74812	1	3.3347	3+4	1	50	0
1	1	1	0	6.37372	33.48	1	0.156057	1	0.117728	3+4	1	53	0
0	0		0	15.1266	7.1	1	11.0281	1	3.45243	3+4	4	56	1
0	0		0	1.2731	3.2	0	1.2731	0	1.2731	<=6	1	55	0
0	0	2	0	5.42368	4.9	0	5.42368	1	3.50719	3+4	1	70	0
0	1	1	0	6.17385	6.1	1	3.33196	1	3.154	<=6	1	57	0
0	0	2	0	6.39288	18.13	1	3.87132	1	2.25599	3+4	2	72	1
0	0		0	5.24846	4.8	0	5.24846	0	5.24846	3+4	1	53	0
1	0		0	6.08077	4.8	0	6.08077	0	6.08077	<=6	2	59	1
0	1		0	2.7488	4.2	0	2.7488	1	1.93292	3+4	3	62	1
0	1		0	9.80972	4.6	0	9.80972	1	1.95209	3+4	1	66	0
0	0		0	9.27584	5.7	0	9.27584	0	9.27584	<=6	2	58	1
0	0		0	1.67009	4.5	0	1.67009	1	0.544832	<=6	1	62	0
1	1	1	0	4.63792	18	0	4.63792	1	0.15332	8-10	1	64	0
0	0		0	7.91513	7.7	0	7.91513	1	2.43121	3+4	1	64	0
0	0	2	0	6.4449	4.1	0	6.4449	0	6.4449	4+3	1	51	0
0	0		0	8.18344	12.21	1	0.336756	1	0.33128	<=6	2	57	1
0	0		0	7.16222	6.04	0	7.16222	0	7.16222	<=6	2	53	1
0	1		0	8.53114	7.9	0	8.53114	1	6.23135	4+3	2	47	1
0	0	2	0	2.3217	3.1	0	2.3217	1	0.125941	8-10	1	60	0
0	0		0	5.92197	7.1	0	5.92197	0	5.92197	3+4	1	57	0
0	0		0	2.83094	5.62	1	2.7488	1	2.7488	4+3	1	68	0
0	0		0	4.75017	5.64	0	4.75017	0	4.75017	3+4	1	51	0
0	1		0	6.94593	2.9	0	6.94593	0	6.94593	<=6	2	55	1
0	0		0	9.44285	5.6	0	9.44285	0	9.44285	3+4	3	66	1
0	0	1	0	9.00205	6.4	0	9.00205	1	1.07871	<=6	1	64	0
0	1		0	5.50582	5.4	0	5.50582	0	5.50582	<=6	1	52	0
0	1	1	0	0.804928	12.84	0	0.804928	1	0.11499	3+4	2	66	1
0	0		0	8.08214	11.1	0	8.08214	0	8.08214	<=6	2	66	1
0	0		0	7.58111	8.95	1	7.08556	1	7.08556	3+4	1	64	0
0	0		0	8.24914	5	0	8.24914	0	8.24914	<=6	1	59	0
0	0		0	5.83436	9.2	0	5.83436	0	5.83436	<=6	1	60	0
0	0		0	5.58248	2.17	0	5.58248	0	5.58248	<=6	1	60	0
0	1	1	0	8.91718	11.4	0	8.91718	1	1.35797	3+4	2	72	1
0	0	1	0	0.334018	7.54	0	0.334018	0	0.334018	3+4	2	52	1
1	0		0	4.74743	13.47	0	4.74743	1	0.238193	4+3	1	63	0
1	1	1	0	4.50376	25.4	0	4.50376	1	0.156057	3+4	2	62	1
0	1	2	0	5.29774	3.66	0	5.29774	0	5.29774	4+3	1	66	0
0	0		0	8.40794	6.7	0	8.40794	1	0.914442	3+4	1	59	0
0	0	1	0	2.1629	4.9	0	2.1629	1	0.66256	<=6	3	64	1
0	0		0	7.75359	4.27	0	7.75359	0	7.75359	3+4	3	72	1
0	1		0	6.91855	14	0	6.91855	1	5.42642	4+3	2	60	1
0	0	1	0	4.6653	6.2	0	4.6653	0	4.6653	4+3	1	56	0
0	0	1	0	4.99932	4.9	0	4.99932	0	4.99932	3+4	1	56	0
0	0	1	0	1.66461	4.8	0	1.66461	1	0.580424	<=6	1	54	0
0	0		0	0.33128	6.9	0	0.33128	0	0.33128	3+4	1	64	0
0	1	1	0	2.68583	9.5	0	2.68583	0	2.68583	4+3	1	74	0
0	0		0	7.0527	5.9	0	7.0527	0	7.0527	3+4	1	49	0
0	0	2	0	5.34976	4.3	0	5.34976	1	3.84942	3+4	3	62	1
0	0		0	8.41342	4.5	0	8.41342	1	0.188912	3+4	1	54	0
0	1	1	0	12.6023	1.57	0	12.6023	1	10.3628	<=6	1	57	0
0	0		0	8.33402	5.4	0	8.33402	0	8.33402	3+4	1	69	0
0	0	1	0	6.00137	5.12	0	6.00137	0	6.00137	<=6	1	49	0
0	1	1	0	5.75222	9.1	0	5.75222	0	5.75222	3+4	1	57	0
0	0		0	1.83436	4.53	0	1.83436	0	1.83436	3+4	1	50	0
0	0		0	3.16222	7.7	0	3.16222	0	3.16222	3+4	1	61	0
0	1		0	5.74675	4.1	0	5.74675	0	5.74675	<=6	1	61	0
0	0		0	2.66667	7.96	0	2.66667	1	1.91923	4+3	1	63	0
0	0		0	12.8816	7.4	0	12.8816	0	12.8816	3+4	1	55	0
0	0		0	5.25394	4	0	5.25394	0	5.25394	3+4	1	52	0
0	0	1	0	11.269	10	0	11.269	0	11.269	3+4	1	60	0
0	1	1	0	6.86379	11.5	0	6.86379	0	6.86379	3+4	1	51	0
0	0		0	10.319	5.5	0	10.319	0	10.319	<=6	1	51	0
0	0		0	7.3347	4.8	0	7.3347	1	3.92334	<=6	1	66	0
1	1		0	3.32923	17.3	0	3.32923	1	3.2553	4+3	1	73	0
0	0	1	0	5.83984	9	0	5.83984	0	5.83984	3+4	1	59	0
0	0		0	0.246407	4.4	0	0.246407	1	0.301164	<=6	1	61	0
0	0		0	5.22382	6.8	1	5.11978	1	5.11978	<=6	1	64	0
0	0	1	0	4.91718	7	0	4.91718	1	1.45654	3+4	1	63	0
0	1		0	6.66119	10.4	0	6.66119	1	0.238193	4+3	1	53	0
0	0		0	7.16496	9	0	7.16496	0	7.16496	4+3	1	58	0
0	0	1	0	4.67351	2	1	0.175222	1	0.175222	<=6	1	51	0
0	0	2	0	4.84052	1.2	0	4.84052	1	4.04654	3+4	1	68	0
0	0	2	0	6.29979	4.63	0	6.29979	0	6.29979	3+4	1	67	0
0	0	2	0	4.01916	5.5	0	4.01916	1	3.9781	3+4	1	45	0
0	0		0	0.251882	7.1	1	0.251882	1	0.251882	3+4	1	56	0
0	0	1	0	1.16632	6.7	0	1.16632	1	0.0355921	3+4	1	62	0
0	0		0	0.665298	5.5	0	0.665298	1	0.670773	3+4	1	48	0
0	0	1	0	5.16632	4.2	0	5.16632	1	0.054757	3+4	1	46	0
0	0		0	6.00137	4.6	1	1.50582	1	1.50582	3+4	1	62	0
1	0		0	2.00137	5.2	0	2.00137	1	0.213552	3+4	1	62	0
0	1	1	0	1.74949	6.2	0	1.74949	1	0.213552	3+4	1	61	0
0	1	1	0	0.334018	5.5	0	0.334018	1	0.334018	4+3	4	61	1
0	0	2	0	0.859685	6.42	0	0.859685	0	0.859685	<=6	1	57	0
0	0		0	8	4.5	0	8	0	8	<=6	1	58	0
0	1		0	7.24435	4.8	0	7.24435	0	7.24435	3+4	1	61	0
0	0		0	5.97399	4.9	0	5.97399	0	5.97399	3+4	1	63	0
0	0		0	6.83368	5.6	0	6.83368	0	6.83368	3+4	1	60	0
0	0		0	4.50376	0.02	0	4.50376	1	1.16085	<=6	1	59	0
0	0	1	0	8.74743	20	0	8.74743	1	0.0219028	3+4	2	56	1
0	0		0	4.99932	8.6	0	4.99932	0	4.99932	4+3	1	60	0
0	0	1	0	6.58179	4.9	0	6.58179	0	6.58179	4+3	1	56	0
0	0		0	4.91444	6.25	1	3.83299	1	0.553046	3+4	1	71	0
0	0		0	7.49624	1.8	0	7.49624	0	7.49624	<=6	1	58	0
0	0	2	0	0.933607	8.5	0	0.933607	0	0.933607	<=6	1	59	0
0	1		0	5.24572	7.55	0	5.24572	0	5.24572	3+4	1	65	0
1	0		0	6.91581	2.49	0	6.91581	0	6.91581	<=6	1	52	0
0	1		0	6.58179	9.03	0	6.58179	1	0.914442	3+4	3	64	1
0	0		0	5.66735	5.1	0	5.66735	1	5.02122	3+4	4	71	1
0	0	1	0	4.91992	3.2	0	4.91992	1	3.78919	3+4	1	53	0
0	0		0	0.999316	4.5	0	0.999316	1	0.235455	<=6	1	65	0
0	0	2	0	6.49144	6	0	6.49144	0	6.49144	<=6	1		0
0	0	2	0	7.16496	6	0	7.16496	0	7.16496	3+4	1		0
0	1	2	0	7.26352	7	0	7.26352	0	7.26352	4+3	2		1
0	0	2	0	4.42163	1	0	4.42163	0	4.42163	3+4	1		0
0	0	1	0	7.52909	1	0	7.52909	0	7.52909	<=6	2		1
0			0	6.67214	5	0	6.67214	0	6.67214	<=6	1		0
0	0	2	0	6.66393	12	0	6.66393	0	6.66393	3+4	1		0
0	0	1	0	7.16496		0	7.16496	1	1.12252	3+4	1		0
0	1	2	0	6.84463	5	0	6.84463	1	2.94045	3+4	1		0
0	1	2	0	6.84463	5	0	6.84463	1	2.94045	3+4	1		0
0	0	2	0	7.17043	6	0	7.17043	0	7.17043	<=6	1		0
0	0	1	0	6.30253	5	0	6.30253	0	6.30253	<=6	1		0
0	0	1	0	6.82272	21	0	6.82272	0	6.82272	<=6	1		0
0	0	1	0	6.82272	21	0	6.82272	0	6.82272	<=6	1		0
0	0	2	0	6.53251	21	0	6.53251	0	6.53251	4+3	1		0
0	0	2	0	6.53251	21	0	6.53251	0	6.53251	4+3	1		0
0	0	2	0	4.8104	5	0	4.8104	0	4.8104	4+3	1		0
0	1	2	0	6.09993	5	0	6.09993	1	3.73717	4+3	1		0
0	0	2	0	10.3874	2	0	10.3874	0	10.3874	<=6	1		0
0	1	1	0	7.01711	8	0	7.01711	0	7.01711	8-10	1		0
0	0	1	0	7.14853	9	0	7.14853	0	7.14853	3+4	1		0
0	0	1	0	7.14853	9	0	7.14853	0	7.14853	3+4	1		0
0	1	1	0	4.41068	7	0	4.41068	0	4.41068	<=6	2		1
0	1	2	0	8.75565		0	8.75565	0	8.75565	<=6	1		0
0	0	1	0	11.9179	3	0	11.9179	0	11.9179	<=6	3		1
0	0	1	0	12.742		0	12.742	1	6.0835	<=6	1		0
0	0	2	0	9.73306	13	0	9.73306	0	9.73306	<=6	1		0
0	0	2	0	11.8795	9	0	11.8795	0	11.8795	3+4	4		1
	0	2	0	5.6345	7	0	5.6345	0	5.6345	<=6	1		0
0	1	2	0	9.53046	9	0	9.53046	1	3.67967	3+4	4		1
0	0	2	0	5.6564	4	0	5.6564	0	5.6564	<=6	1		0
0	0	2	0	7.20329	5	0	7.20329	0	7.20329	3+4	1		0
0	0	2	0	8.4052	8	0	8.4052	0	8.4052	<=6	1		0
0	0	2	0	8.51198	4	0	8.51198	0	8.51198	3+4	1		0
0	1	2	0	8.68446	4	0	8.68446	0	8.68446	<=6	1		0
0	0	2	0	7.14305	5	0	7.14305	0	7.14305	3+4	3		1
0	1	2	0	8.9473	2	0	8.9473	0	8.9473	8-10	3		1
0	0	2	0	7.98357	5	0	7.98357	0	7.98357	3+4	1		0
0	0	2	0	6.58727	6	0	6.58727	0	6.58727	<=6	1		0
0	0	2	0	5.97673	7	0	5.97673	0	5.97673	<=6	1		0
0	0	2	0	7.43053	2	0	7.43053	0	7.43053	<=6	3		1
0	0	2	0	6.69952	7	0	6.69952	0	6.69952	3+4	1		0
0	0		0	6.60643	6	0	6.60643	0	6.60643	3+4	1		0
0	1	2	0	6.99247	6	0	6.99247	0	6.99247	<=6	1		0
0	0	2	0	10.308	2	0	10.308	0	10.308	<=6	1		0
0	0	1	0	7.56742	5	0	7.56742	0	7.56742	<=6	1		0
0	0	2	0	6.64476	6	0	6.64476	0	6.64476	4+3	1		0
0	1	2	0	6.97878	8	1	6.89391	1	4.96099		1		0
0	0	1	0	9.08693		0	9.08693	1	5.71937	4+3	3		1
0	0	2	0	7.44695	5	0	7.44695	0	7.44695	<=6	2		1
0	0	2	0	6.86105	5	0	6.86105	0	6.86105	<=6	1		0
0	0	2	0	9.38809	6	0	9.38809	0	9.38809	<=6	1		0
0	0	2	0	7.89596	5	0	7.89596	0	7.89596	3+4	1		0
0	0	1	0	7.99452	4	0	7.99452	0	7.99452	<=6	1		0
0	0	2	0	8.57495	5	0	8.57495	0	8.57495	<=6	1		0
0	0	1	0	7.83299	5	0	7.83299	0	7.83299	<=6	3		1
0	0	2	0	8.04654	6	0	8.04654	1	2.42847	3+4	1		0
0	1	2	0	5.13073	6	0	5.13073	0	5.13073	3+4	3		1
0	0	2	0	5.79603	5	0	5.79603	0	5.79603	4+3	1		0
0	0	2	0	5.21287	6	0	5.21287	0	5.21287	3+4	1		0
0	0	2	0	5.50034	8	0	5.50034	0	5.50034	<=6	1		0
0	1	2	0	6.02053	4	0	6.02053	0	6.02053	<=6	2		1
0	0	2	0	6.47502	6	0	6.47502	0	6.47502	3+4	1		0
0	0	2	0	8.05202	1	0	8.05202	0	8.05202	<=6	1		0
0	0	2	0	5.30869	5	0	5.30869	0	5.30869	<=6	1		0
0	0	2	0	5.94114	5	0	5.94114	0	5.94114	<=6	1		0
0	0	2	0	7.10198	13	0	7.10198	1	6.55168	3+4	2		1
0	0	2	0	6.14374	6	0	6.14374	0	6.14374	3+4	1		0
0	0	2	0	5.95756	4	0	5.95756	0	5.95756	<=6	2		1
0	0	2	0	7.10746	6	0	7.10746	0	7.10746	<=6	3		1
0	0	2	0	6.45585	1	0	6.45585	0	6.45585	8-10	2		1
0	1	1	0	7.0089	5	0	7.0089	0	7.0089	3+4	1		0
0	0	2	0	8.58316	8	0	8.58316	0	8.58316	<=6	1		0
0	0	2	0	8.13142	6	0	8.13142	0	8.13142	<=6	1		0
0	0	2	0	6.81725	5	0	6.81725	0	6.81725	<=6	1		0
0	0	1	0	7.52909	7	0	7.52909	0	7.52909	<=6	2		1
0	0	2	0	5.12526	5	0	5.12526	0	5.12526	<=6	2		1
0	0		0	6.12457	4	0	6.12457	0	6.12457	3+4	1		0
0	0	2	0	5.15264	6	0	5.15264	1	3.06913	3+4	1		0
0	0	2	0	7.5948	1	0	7.5948	0	7.5948	<=6	1		0
0	0	2	0	0.766598	5	0	0.766598	0	0.766598	<=6	1		0
0	0	2	0	8.06571	7	0	8.06571	0	8.06571	4+3	3		1
0	1	2	0	7.63039	7	0	7.63039	0	7.63039	3+4	2		1
0	0	2	0	7.43326	2	0	7.43326	0	7.43326	<=6	2		1
0	1	2	0	6.43943	9	0	6.43943	0	6.43943	3+4	1		0
0	1	1	0	7.81656	7	0	7.81656	0	7.81656	3+4	1		0
0	0	2	0	5.11431	5	0	5.11431	0	5.11431	<=6	1		0
0	0	1	0	5.22382	6	0	5.22382	1	1.16359	3+4	1		0
0	1	1	0	5.62628	20	0	5.62628	1	4.47639	4+3	2		1
0	0	1	0	5.859	8	0	5.859	0	5.859	<=6	2		1
0	1	2	0	4.75838	9	0	4.75838	1	1.09514	4+3	1		0
0	0	2	0	12.0958		0	12.0958	1	0.180698		2		1
0	0	2	0	12.5777	6	0	12.5777	1	2.98973	<=6	1		0
0	0	2	0	6.11636	9	0	6.11636	0	6.11636	<=6	1		0
0	0	2	0	7.25804	12	0	7.25804	1	5.4976	8-10	3		1
0	0	2	0	10.2669	9	0	10.2669	0	10.2669	<=6	2		1
0	0	2	0	8.27652	5	0	8.27652	1	3.90691	3+4	2		1
0	0	2	0	2.83368		0	2.83368	0	2.83368	8-10	1	59	0
0	0	2	0	2.5024		0	2.5024	0	2.5024	<=6	1	68	0
0	0	1	0	8.99932	8.2	0	8.99932	1	0.0465435	3+4	1	64	0
0	0	2	0	13.9165		0	13.9165	0	13.9165	<=6	1	59	0
0	0	2	0	10.4997		0	10.4997	0	10.4997	3+4	1	69	0
0	0	2	0	12.6653	3.3	0	12.6653	0	12.6653	<=6	1	64	0
0	1	2	0	6.5024	6.1	0	6.5024	1	0.161533	8-10	1	66	0
0	0	2	0	13.9165	4.9	0	13.9165	0	13.9165	<=6	4	62	1
0	1	1	0	4.99932	3.1	0	4.99932	0	4.99932	<=6	1	74	0
0	0	1	0	13.5852	65.2	0	13.5852	1	0.0657084	3+4	1	63	0
0	0	2	0	6.41478	11.9	0	6.41478	0	6.41478	<=6	1	58	0
0	0	2	0	9.99863	4.8	0	9.99863	0	9.99863	3+4	1	65	0
0	0	1	0	5.42094	5.7	0	5.42094	0	5.42094	3+4	1	55	0
0	0	2	0	6.08624	5	0	6.08624	0	6.08624	<=6	1	57	0
1	0	1	0	2.83368	10.2	0	2.83368	1	0.583162	3+4	1	71	0
0	0	2	0	7.25257	17	0	7.25257	0	7.25257	<=6	1	56	0
0	0		0	7.00068	3.9	0	7.00068	1	0.0711841	<=6	1	59	0
0	0		0	2.0835	3.8	0	2.0835	1	0.0793977	<=6	1	49	0
0	0		0	5.66735	3.5	0	5.66735	0	5.66735	<=6	1	57	0
0	0		0	5.58522	9.1	0	5.58522	0	5.58522	3+4	1	63	0
0	0		0	7.83847	1.8	0	7.83847	0	7.83847	<=6	1	45	0
0	0		0	3.17043	4.9	1	1.08419	1	1.08419	3+4	1	65	0
0	0	2	0	5.28953	4.7	0	5.28953	0	5.28953	3+4	1	63	0
0	0		0	5.50308	3.7	0	5.50308	0	5.50308	3+4	1	56	0
0	0	1	0	15.4196	1.7	0	15.4196	1	0.0164271	3+4	1	61	0
0	1	2	0	15.3347	11.9	0	15.3347	1	15.2088	8-10	3	72	1
1	1	1	1	4.49555	25.5	1	2.41478	1	0.514716	8-10	1	64	0
0	1	1	1	6.41205	9.7	0	6.41205	1	2.57906	3+4	1	68	0
0	0	2	0	11.2498	5.8	0	11.2498	0	11.2498	<=6	1	60	0
0	0	2	0	15.2471	3.4	0	15.2471	0	15.2471	<=6	1	61	0
0	1	1	0	13.5825	7.7	0	13.5825	1	0.418891	<=6	1	66	0
0	1	1	0	15.2498	1.4	0	15.2498	1	1.85079	<=6	1	49	0
	1	1	0	12.9993	14.8	0	12.9993	1	3.91513	<=6	1	70	0
0	0	1	0	11.833	2.8	0	11.833	1	7.25257	3+4	1	45	0
0	0	2	1	3.74812	3.7	0	3.74812	0	3.74812	<=6	1	70	0
0	0	1	0	7.58658	5.9	0	7.58658	1	4.67077	<=6	1	65	0
0	1	1	0	5.16632	8	0	5.16632	0	5.16632	<=6	1	71	0
0	0	1	0	3.91513	11	0	3.91513	1	0.0821355	8-10	1	56	0
0	0	2	0	12.8378	11.4	0	12.8378	0	12.8378	<=6	1	55	0
0	0	2	0	9.3306	5.9	0	9.3306	0	9.3306	<=6	2	58	1
	1	1	0	3.66598	8.2	0	3.66598	1	3.13484	3+4	2	66	1
0	0	2	0	6.33539	51.3	0	6.33539	1	0.109514	<=6	1	73	0
0	0	1	0	17.0842	4	0	17.0842	1	0.0848734	<=6	2	57	1
0	0	2	0	21.4155		0	21.4155	0	21.4155	<=6	3	58	1
0	0	1	0	13.4155	4.9	0	13.4155	1	0.328542	<=6	1	68	0
0	0	2	0	0.5859	5.9	0	0.5859	0	0.5859	<=6	1	69	0
0	0	2	0	5.58248	20.8	0	5.58248	1	5.4976	<=6	1	50	0
0	0	1	0	8.33402		0	8.33402	0	0.599589	3+4	1	73	0
0	0	2	0	0.0848734	6.3	0	0.0848734	1	0.544832	8-10	1	53	0
1	1	2	0	6.25051		0	6.25051	0	6.25051	<=6	2	54	1
0	0	2	0	9.9165	3	0	9.9165	0	9.9165	<=6	1	74	0
0	0	2	0	14.4203	10	0	14.4203	0	14.4203	3+4	1	59	0
0	0	2	1	6.58179		0	6.58179	0	6.58179	<=6	3	65	1
0	0	1	0	6.99795	23.3	0	6.99795	1	1.86721	4+3	1	70	0
	1	1	0	17.0787		0	17.0787	1	2.41478		1	63	0
0	1	1	0	4.24914	10.7	0	4.24914	1	2.19028	<=6	1	61	0
0	1	2	0	11.5893	12.5	0	11.5893	0	11.5893	8-10	1	63	0
0	1	1	0	18.6721	72.7	0	18.6721	1	0.52293	3+4	2	68	1
0	0	2	0	14.5873	5.1	0	14.5873	0	14.5873	<=6	1	51	0
0	0	1	0	1.16632	12	0	1.16632	1	0.635181		1	63	0
0	0	2	0	12.167		0	12.167	1	0.334018	<=6	1	47	0
0	1	1	0	14.3299	32.2	0	14.3299	0	14.3299	<=6	1	67	0
0	0	2	0	15.0007	4.3	0	15.0007	0	15.0007	<=6	2	57	1
0	1	1	0	3.67146		0	3.67146	1	3.5373	<=6	1	62	0
0	1	1	0	2.58727	9.7	0	2.58727	1	0.503765	8-10	2	59	1
0	1	1	0	8.82957	3.4	0	8.82957	1	8.83778	<=6	2	68	1
0	1	1	1	11.9151	39.8	1	7.58658	1	2.33539	8-10	4	69	1
0	0	1	0	8.66256	2.3	0	8.66256	1	8.66256	<=6	1	68	0
0	0	1	0	12.6626	9.6	0	12.6626	0	12.6626	3+4	1	70	0
0	1	1	0	11.3292	6.1	0	11.3292	0	11.3292	<=6	1	75	0
1	1	1	0	5.50308	5.1	0	5.50308	1	0.640657	3+4	1	52	0
0	0	2	0	11.0007	3.6	0	11.0007	1	6.83641	<=6	2	68	1
0	1	1	0	6.25051	14.5	1	5.75496	1	2.5243	8-10	1	70	0
0	0	2	0	14.8364	7.4	0	14.8364	1	10.204	<=6	1	70	0
0	0	2	0	8.25188	4.1	0	8.25188	0	1.08693	<=6	3	61	1
0	0	2	0	13.9165	20.4	0	13.9165	0	13.9165	<=6	3	77	1
0	0	2	0	14.8337	0.1	0	14.8337	0	14.8337	<=6	1	60	0
0	0	2	0	13.0787		0	13.0787	0	13.0787	<=6	4	66	1
0	1	1	0	14.3299	40.1	0	14.3299	1	0.0109514	4+3	2	54	1
0	0	2	0	12.9172	5.6	0	12.9172	0	12.9172	3+4	1	68	0
0	0	2	0	6.75428		0	6.75428	0	6.75428	3+4	1	61	0
0	0	2	0	14.757	4.4	0	14.757	0	14.757	3+4	1	58	0
0	1	2	0	3.66598		0	3.66598	1	2.78713	3+4	2	53	1
0	1	1	0	2.33265		0	2.33265	1	0.914442		1	58	0
0	0	2	0	5.9165	9.7	0	5.9165	0	5.9165	<=6	1	58	0
0	1	2	0	0.251882	7.8	0	0.251882	1	0.271047	8-10	1	65	0
0	1	1	0	12.501	78.3	1	7.75359	1	0.689938	<=6	1	70	0
0	0	1	0	2.49966	2.53	0	2.49966	0	2.49966	<=6	4	62	1
0	1	1	0	0.167009	4.5	0	0.167009	1	0.17796	<=6	1	60	0
0	0	1	0	12.0821	5.5	0	12.0821	0	12.0821	3+4	1	68	0
0	1	1	0	7.08556	10.9	0	7.08556	1	0.347707	<=6	1	49	0
0	0	2	0	12.4134	6.7	0	12.4134	1	1.73306	8-10	4	62	1
0	1	2	0	11.5811	13.3	0	11.5811	1	1.59343	<=6	3	64	1
0	1	1	1	11.7481		0	11.7481	1	11.7481	<=6	4	73	1
0	1	2	0	10.9185		0	10.9185	0	10.9185	<=6	1	62	0
0	0	2	0	6.49966	5.5	0	6.49966	0	6.49966	<=6	4	59	1
0	0	1	0	13.1718	6.1	0	13.1718	0	13.1718	<=6	1	64	0
0	0	2	0	19.0007	6.9	0	19.0007	1	10.7543	<=6	1	66	0
0	1	2	0	16.9172	9.1	0	16.9172	1	1.58795	8-10	1	52	0
0	1	1	1	5.66188		0	5.66188	0	5.70021	8-10	1	70	0
0	0	2	0	8.16701	6	0	8.16701	0	8.16701	<=6	1	72	0
0	1	1	1	7.49897		1	3.66598	1	2.16564	3+4	1	67	0
0	0	2	0	5.66735		0	5.66735	0	5.66735	<=6	1	71	0
1	1	2	0	12		0	12	1	0.0164271	8-10	4	70	1
0	0	2	0	5.8371	24.2	0	5.8371	0	5.8371	8-10	2	57	1
0	1	2	0	7.32923	1.2	0	7.32923	1	5.83436	<=6	1	63	0
0	0	2	0	10.1684	8.4	0	10.1684	1	1.97399	3+4	1	66	0
0	0	2	0	13.5031		0	13.5031	1	13.5195	<=6	1	61	0
0	0	2	1	8.75291	15.2	0	8.75291	0	8.75291	<=6	1	56	0
1	1	1	0	4.41342	11.6	0	4.41342	1	1.16632		4	74	1
0	1	1	0	11.3292	8.5	0	11.3292	0	0.999316	3+4	1	67	0
0	0	2	0	13.2539	7.6	0	13.2539	0	13.2539	<=6	3	65	1
0	0	1	0	5.8371	28.8	0	5.8371	0	5.8371	<=6	1	70	0
0	0	2	0	0.334018	7.8	0	0.334018	1	0.416153	<=6	1	66	0
0	1	2	0	2.25325		0	2.25325	1	2.25325	3+4	3	61	1
0	1	2	0	4.75565	13.8	0	4.75565	1	2.33812	<=6	1	74	0
1	1	1	0	11.1677	6.7	0	11.1677	0	11.1677	8-10	4	58	1
0	0	1	0	15.4196		0	15.4196	0	15.4196	<=6	1	51	0
0	0	2	0	3.16769	8.3	0	3.16769	1	3.17591	<=6	1	67	0
0	0	2	0	6.58453	1.6	0	6.58453	1	1.99863	3+4	1	67	0
0	1	1	0	11.4196	4.1	0	11.4196	0	11.4196	3+4	4	73	1
0	1	2	0	12.0849	5.2	0	12.0849	0	12.0849	3+4	1	65	0
0	0	2	1	7.16222	13.4	0	7.16222	0	3.04175	8-10	1	73	0
0	1	2	0	13.2512	6.5	0	13.2512	0	13.2512	3+4	1	68	0
0	1	1	0	4.24914	5.18	0	4.24914	1	1.8371	<=6	1	55	0
0	1	1	0	11.5811	7.5	0	11.5811	0	0.91718	3+4	1	66	0
0	0	2	0	15.6632		0	15.6632	1	8.08214	<=6	1	69	0
0	1	1	0	9.57974	6.1	0	9.57974	0	9.57974	8-10	2	59	1
1	1	2	0	12.5859	5.1	0	12.5859	0	1.25394		1	64	0
0	0	2	0	4.50376	2	0	4.50376	1	4.51198	<=6	1	61	0
0	1	1	0	7.00068	4.1	0	7.00068	0	7.00068	<=6	1	68	0
0	1	1	0	4.08214	4.9	0	4.08214	1	0.468172	3+4	1	61	0
0	1	1	0	7.75359	7.7	0	7.75359	1	2.26694	<=6	1	67	0
0	0	2	0	0.167009		0	0.167009	1	0.246407		1	61	0
0	0	2	0	6.49966	4.9	0	6.49966	1	1.17728	<=6	1	63	0
0	0	1	0	3.66598		0	3.66598	1	2.24778	8-10	3	66	1
0	0	1	0	11.4141		0	11.4141	1	6.58179	<=6	1	69	0
0	1	2	0	12	5.3	0	12	0	12	<=6	1	57	0
0	0	2	0	6.75154	24.9	0	6.75154	0	6.75154	8-10	1	61	0
0	0	2	0	11.9179	7.3	0	11.9179	1	11.9179	3+4	1	63	0
0	1	2	0	14.7515		0	14.7515	0	2.4449	4+3	1	59	0
0	0	2	0	16.6653		0	16.6653	0	16.6653	<=6	4	65	1
1	1	1	1	13.0815	5.5	0	13.0815	0	0.66256	<=6	3	62	1
0	1	2	0	10.4175	3.2	0	10.4175	0	10.4175	<=6	1	68	0
0	0	2	0	12.3285		0	12.3285	0	12.3285	<=6	1	57	0
0	0	2	0	19.666	17.9	0	19.666	1	9.08419	3+4	1	70	0
1	1	2	0	12.1697	11.9	0	12.1697	1	2.34086	3+4	1	67	0
0	0	2	0	12.7474	9	0	12.7474	1	0.0629706	3+4	1	62	0
0	0	2	0	8.58042	16.6	0	8.58042	0	8.58042	<=6	1	63	0
0	1	2	0	7.3347	9.8	0	7.3347	0	1.50582	8-10	4	58	1
0	0	2	0	1.08419		0	1.08419	1	1.08966	<=6	1	64	0
0	1	1	0	7.91786	15.2	1	2.5024	1	1.99863	8-10	1	66	0
0	1	2	0	18.9979		0	18.9979	0	18.9979	3+4	3	71	1
0	1	2	1	4.66804	7.4	0	4.66804	0	1.25394	3+4	1	61	0
0	0	2	0	13.5907	1.9	0	13.5907	0	1.00205	<=6	1	54	0
0	0	2	0	12.668		0	12.668	0	12.668	<=6	3	67	1
0	0	2	0	0.5859	12	0	0.5859	1	0.637919	8-10	1	63	0
0	0	2	0	11.5866	6.2	0	11.5866	0	11.5866	8-10	1	63	0
0	0	2	0	11.1622	11.5	0	11.1622	1	0.0355921	<=6	3	60	1
0	1	1	1	17.9138	40.1	1	17.9138	1	3.43874	<=6	1	75	0
0	0	2	0	11.0007	6.2	0	11.0007	1	3.39493	<=6	3	61	1
0	1	1	0	4.08214	6.5	0	4.08214	1	4.10404	<=6	1	57	0
0	0	2	0	6.75428	5	0	6.75428	1	1.05133	8-10	4	67	1
0	1	2	0	1.91376	14	0	1.91376	1	1.94387	<=6	1	68	0
0	0	2	0	15.5811		0	15.5811	1	15.499	<=6	1	62	0
0	1	1	0	18.0014	12.6	0	18.0014	1	0.0574949	<=6	1	76	0
0	0	1	0	5.16632		0	5.16632	1	0.13963	<=6	1	60	0
0	0	2	0	12.7502	6.1	0	12.7502	0	12.7502	<=6	1	56	0
0	1	1	0	0.249144	10.5	0	0.249144	1	0.314853	<=6	1	74	0
0	1	1	0	18.1711	6.1	0	18.1711	0	18.1711	<=6	1	62	0
0	1	1	0	2.99795	13.9	0	2.99795	0	2.99795	4+3	3	70	1
0	0	2	0	12.4134	6.9	0	12.4134	1	6.66119	8-10	1	62	0
0	1	2	0	11.6632	4.5	0	11.6632	0	11.6632	8-10	3	58	1
0	1	1	0	15.6632		0	15.6632	1	4.74743	8-10	1	65	0
0	0	1	0	6.83641	6.4	0	6.83641	1	3.72074	<=6	4	72	1
0	1	1	0	9.67009	16.8	0	9.67009	1	2.40931	<=6	1	54	0
0	0	2	0	15.0828	5.9	0	15.0828	1	0.120465	<=6	2	67	1
0	1	1	0	12.8323	10.6	0	12.8323	0	12.8323	8-10	2	66	1
0	0	2	0	16.668	3.8	0	16.668	0	16.668	3+4	1	61	0
0	0	2	0	15.4141		0	15.4141	1	8.45996	<=6	1	69	0
0	0	2	0	0.418891	5.8	0	0.418891	1	0.44627	<=6	1	60	0
0	0	2	0	16.7529	13.5	0	16.7529	0	16.7529	<=6	1	53	0
0	0	2	0	11.666	2.4	0	11.666	1	0.747433	<=6	4	57	1
0	0	1	0	18.7515	31.6	0	18.7515	1	3.09651	<=6	1	65	0
0	0	1	0	4.41342	3.3	0	4.41342	1	1.08419	<=6	1	46	0
0	1	2	1	3.00068		1	0.91718	1	0.91718	<=6	4	67	1
1	1	1	0	18.7488	9.8	0	18.7488	1	0.136893	<=6	1	71	0
0	1	1	0	3.83847	33.4	0	3.83847	1	3.90418	<=6	1	68	0
0	0	2	0	0.832307		0	0.832307	1	0.908966	<=6	1	70	0
	1	2	0	11.0801	9.5	0	11.0801	0	11.0801	<=6	3	44	1
0	1	1	0	9.33333	11.7	0	9.33333	1	0.0383299	3+4	4	69	1
0	0	2	0	6.33539	7.5	1	4.99932	1	4.27379	3+4	3	65	1
	1	1	0	6.83094	6.5	0	6.83094	0	6.83094	3+4	1	53	0
0	0	2	0	3.16769	10	0	3.16769	1	3.21697	3+4	4	72	1
0	1	2	0	10.4203	4	0	10.4203	0	10.4203	4+3	4	63	1
0	0	2	0	16		0	16	1	0.0520192	<=6	2	64	1
0	1	1	0	5.92197	9.7	0	5.92197	1	0.561259	8-10	2	66	1
0	1	1	0	6.25325	15.9	0	6.25325	1	6.25325	8-10	1	73	0
0	1	2	0	11.0965	6.2	0	11.0965	1	0.0136893	<=6	2	52	1
0	1	1	0	5.34976	11.4	0	5.34976	1	0.689938	<=6	1	62	0
0		2	0	7.01985	4.7	0	7.01985	0	7.01985	<=6	2	58	1
0	1	1	0	7.41958	16.5	0	7.41958	1	0.312115	3+4	3	52	1
0	1	1	0	3.45517	11.5	0	3.45517	0	3.45517	<=6	1	58	0
0	0	2	0	11.8248	4.4	0	11.8248	1	1.42642	<=6	1	56	0
0	1	1	0	6.20945	5	0	6.20945	0	6.20945	<=6	2	50	1
0	0	2	0	6.87474	5.55	0	6.87474	0	6.87474	<=6	1	55	0
0	1	2	0	0.747433	18.8	0	0.747433	1	0.0383299	3+4	1	54	0
0	1	1	0	8.29295	6.1	0	8.29295	1	0.0492813	<=6	4	63	1
0	0	1	0	13.7029	14.81	0	13.7029	0	13.7029	<=6	2	60	1
0	1	1	0	7.89596	11.48	1	7.58658	1	0.0109514	3+4	3	61	1
0	1	1	0	7.41136	9.7	0	7.41136	0	7.41136	3+4	1	72	0
0	0	1	0	4.68172	5.5	0	4.68172	0	4.68172	<=6	4	56	1
0	0	2	0	7.00342	8.5	0	7.00342	0	7.00342	<=6	1	45	0
0	0	2	0	8.77481	5.49	0	8.77481	1	1.22382	<=6	4	66	1
0	1	2	0	0.501027	18.1	0	0.501027	0	0.501027	<=6	1	55	0
0	1	1	0	7.14853	4.7	0	7.14853	0	7.14853	<=6	1	56	0
0	0	1	0	6.2642	4.5	1	0.670773	1	0.465435	<=6	1	60	0
0	0	2	0	4.92539	5.8	0	4.92539	0	4.92539	<=6	3	46	1
0	1	1	0	10.9897	8.3	0	10.9897	1	0.00821355	3+4	2	60	1
0	0	2	0	5.18549	9.2	0	5.18549	0	5.18549	<=6	2	54	1
0	1	1	0	5.30869	7.5	0	5.30869	0	5.30869	<=6	2	63	1
0	0	2	0	7.19507	6.5	0	7.19507	1	0.0219028	<=6	1	69	0
0	0	2	0	6.59274	10.2	0	6.59274	1	5.27036	3+4	4	61	1
0	0	2	0	5.19918	7.7	0	5.19918	0	5.19918	<=6	1	58	0
0	1	1	0	12.0493	5.6	0	12.0493	1	0.657084	<=6	1	61	0
1	1	2	0	11.5921	17.3	1	10.7515	1	0.15332	3+4	1	68	0
0	0	2	0	5.72485	5	0	5.72485	0	5.72485	<=6	2	68	1
0	1	2	0	7.02533	7.43	0	7.02533	0	7.02533	3+4	3	72	1
	1	2	0	2.78166	23.7	0	2.78166	1	0.205339	3+4	2	66	1
0	1	2	0	7.55373	5	0	7.55373	0	7.55373	<=6	1	66	0
0	0	1	0	13.9329	13	0	13.9329	0	13.9329	3+4	1	69	0
0	0	2	0	5.84531	7.5	0	5.84531	1	2.59274	<=6	3	69	1
0	0	2	0	9.38261	11.6	0	9.38261	0	9.38261	<=6	2	64	1
0	1	1	0	8.4052	11.51	0	8.4052	1	0.796715	<=6	1	60	0
0	1	2	0	11.0171	11.6	0	11.0171	0	11.0171	<=6	1	58	0
0	0	2	0	8.72553	8.06	0	8.72553	1	2.2642	<=6	1	58	0
0	1	2	0	8.21629	7.8	0	8.21629	0	8.21629	<=6	1	60	0
0	1	2	0	5.53593	4.1	0	5.53593	0	5.53593	3+4	1	58	0
0	1	1	0	2.85832	5.9	0	2.85832	1	0.131417	<=6	1	61	0
0	0	2	0	9.22108	6.2	0	9.22108	0	9.22108	<=6	1	51	0
0	1	1	0	3.96441	10.8	0	3.96441	1	0.386037	3+4	1	49	0
0	1	2	0	9.85079	30.1	0	9.85079	1	0.0492813	8-10	1	70	0
0	1	1	0	10.6448	6.5	0	10.6448	1	0.00273785	3+4	1	62	0
0	0	2	0	5.48392	4.9	0	5.48392	0	5.48392	<=6	1	52	0
0	0	2	0	3.0089	1.2	0	3.0089	1	0.0136893	<=6	1	53	0
0	0	2	0	7.04449	9.7	0	7.04449	0	7.04449	3+4	2	63	1
0		2	0	6.70773	5.3	0	6.70773	1	0.147844	<=6	3	61	1
0	0	1	0	10.3984	4.1	0	10.3984	1	0.0109514	<=6	3	47	1
0	0	2	0	5.49213	3.9	0	5.49213	0	5.49213	3+4	2	72	1
0	0	2	0	2.42847	4.8	0	2.42847	1	0.0136893	<=6	3	67	1
0	0	1	0	8.36413	4.6	0	8.36413	1	1.47023	<=6	1	69	0
0	1	2	0	7.94524	6.2	0	7.94524	0	7.94524	<=6	1	53	0
0	0	1	0	7.14031	8.2	0	7.14031	0	7.14031	<=6	1	69	0
0	1	2	0	6.62834	7	0	6.62834	0	6.62834	3+4	1	51	0
0	1	1	0	10.4038	2.3	0	10.4038	1	0.00821355	<=6	1	59	0
0	1	2	0	8.39425	18.75	0	8.39425	1	1.11704	3+4	3	52	1
0		2	0	9.74401	4.4	0	9.74401	0	9.74401	<=6	1	68	0
0	0	2	0	6.58727	3.85	0	6.58727	0	6.58727	3+4	1	66	0
0	1	1	0	0.607803	10.96	0	0.607803	1	0.158795	8-10	3	69	1
0	0	2	0	12.0411	1.8	0	12.0411	1	0.019165	<=6	1	43	0
0	0	2	0	2.41205	10.29	0	2.41205	0	2.41205	3+4	1	59	0
0	1	2	0	0.591376	5.7	0	0.591376	0	0.591376	<=6	4	63	1
0	1	1	0	4.17796	14.3	0	4.17796	1	3.34839	3+4	1	53	0
0	1	2	0	4.82409	2.6	0	4.82409	0	4.82409	3+4	1	66	0
0		1	0	3.88227	10.4	0	3.88227	1	1.40999	3+4	3	53	1
1	1	1	0	5.54689	15.7	0	5.54689	1	1.18549	3+4	1	53	0
0	1	2	0	11.3155	7.8	0	11.3155	0	11.3155	3+4	1	52	0
0	0	1	0	6.31075	12.3	0	6.31075	0	6.31075	3+4	1	54	0
0	1	1	0	8.39425	6.4	0	8.39425	1	0.0136893	<=6	2	61	1
0	0	2	0	5.21834	5.4	0	5.21834	0	5.21834	<=6	1	69	0
0	1	1	0	1.94661	8.22	0	1.94661	1	0.0355921	<=6	1	58	0
0	1	1	0	12.1916	16.6	0	12.1916	0	12.1916	3+4	1	56	0
0	0	1	0	14.5106	19	0	14.5106	1	0.851472	4+3	3	65	1
0	0	2	0	14.8474	4.7	0	14.8474	1	1.2293	<=6	1	65	0
0	1	2	0	12.0657	5	0	12.0657	1	8.54483	4+3	1	62	0
0		2	0	7.20876	5.5	0	7.20876	0	7.20876	<=6	1	55	0
0	1	2	0	5.44559	6.5	0	5.44559	1	3.7755	<=6	2	57	1
0	0	2	0	5.25667	3.3	0	5.25667	0	5.25667	<=6	1	58	0
0	0	2	0	7.68789	7.04	0	7.68789	0	7.68789	3+4	1	57	0
0	1	2	0	6.22861	11.6	0	6.22861	0	6.22861	<=6	1	61	0
0	1	1	0	7.53183		0	7.53183	0	7.53183	3+4	1	62	0
0	1	1	0	6.65572	7.9	0	6.65572	1	2.70773	<=6	1	59	0
0	0	2	0	6.35729	5.2	0	6.35729	0	6.35729	4+3	1	49	0
0	1	1	0	6.77344	10.8	0	6.77344	1	0.339493	<=6	2	64	1
0	1	2	0	9.80698	12.4	0	9.80698	0	9.80698	8-10	1	58	0
0	0	2	0	9.29227	12.1	0	9.29227	0	9.29227	<=6	1	62	0
0	0	2	0	5.03765	3.9	0	5.03765	0	5.03765	3+4	1	66	0
0	0	1	0	5.42368	6.2	0	5.42368	1	5.42368	<=6	1	55	0
0	0	2	0	11.9206	10.27	0	11.9206	1	0.0438056	<=6	1	65	0
1	1	2	0	6.26968	10.6	0	6.26968	1	0.596851	8-10	1	56	0
0	1	2	0	7.67967	12.2	0	7.67967	1	0.202601	4+3	3	59	1
0	0	2	0	5.46475	6.8	0	5.46475	0	5.46475	3+4	2	59	1
0	1	1	0	5.75496	6	0	5.75496	1	0.731006	3+4	1	59	0
1	1	1	0	5.66461	13.5	0	5.66461	1	4.93361	3+4	3	62	1
0	1	1	0	6.28884	8	0	6.28884	0	6.28884	<=6	1	69	0
0	1	2	0	3.6742	7.21	0	3.6742	1	0.383299	<=6	1	53	0
0	1	1	0	9.10062	10.2	0	9.10062	1	7.48255	<=6	1	65	0
0	0	2	0	8.27379	6	0	8.27379	0	8.27379	<=6	3	59	1
0	0	2	0	5.82615	2.7	0	5.82615	0	5.82615	<=6	3	60	1
0	1	2	0	5.28953	6	0	5.28953	1	1.62081	4+3	1	58	0
0	0	2	0	6.38741	3.3	0	6.38741	1	0.0054757	3+4	2	62	1
0	0	2	0	5.08145	1.2	0	5.08145	0	5.08145	<=6	1	58	0
0	1	2	0	6.13279	3.5	0	6.13279	0	6.13279	<=6	1	60	0
0	0	1	0	8.13963	16.5	1	0.503765	1	0.167009	3+4	1	63	0
1	1	2	0	8.77755	19	0	8.77755	1	2.34634	<=6	1	59	0
0	0	2	0	8.84326	3.8	0	8.84326	1	0.156057	<=6	1	63	0
0	0	2	0	12.1944	10.2	0	12.1944	1	0.0246407	3+4	1	60	0
0	1	1	0	5.72485	6.4	0	5.72485	0	5.72485	3+4	1	69	0
0	0	2	0	7.39493	6.6	0	7.39493	0	7.39493	<=6	1	69	0
0	1	2	0	10.5133	4.22	0	10.5133	0	10.5133	3+4	1	54	0
0	1	1	0	8.09582	9.77	0	8.09582	1	1.62081	<=6	1	57	0
0	1	1	0	6.8063	7.9	0	6.8063	0	6.8063	3+4	1	66	0
1	0	1	0	5.31417	16.4	0	5.31417	0	5.31417	<=6	1	51	0
0	1	1	0	7.72348	8	0	7.72348	0	7.72348	<=6	2	64	1
0	1	2	0	6.79808	6	0	6.79808	0	6.79808	3+4	4	63	1
0	1	1	0	10.3244	9.1	0	10.3244	1	0.167009	8-10	4	64	1
0	1	2	0	6.20671	4.8	0	6.20671	0	6.20671	3+4	1	58	0
0	1	2	0	5.17728	5.1	0	5.17728	0	5.17728	<=6	1	58	0
0	0	2	0	7.21424	5.2	0	7.21424	0	7.21424	3+4	2	51	1
1	1	1	0	8.04381	9.2	0	8.04381	1	0.854209	8-10	1	51	0
0	1	2	0	10.3573	4.1	0	10.3573	1	0.0109514	<=6	1	54	0
0	1	2	0	10.6721	4.5	0	10.6721	0	10.6721	3+4	1	64	0
1	1	2	0	6.34634	7.3	0	6.34634	1	0.0355921	4+3	2	53	1
0	1	1	0	8.54757	7.3	0	8.54757	1	0.410678	<=6	1	57	0
0	1	2	0	7.3128	5.36	0	7.3128	0	7.3128	3+4	1	69	0
0	1	2	0	13.8563	7.5	0	13.8563	1	6.17385	3+4	1	64	0
0	1	2	0	1.36893	5.2	0	1.36893	0	1.36893	<=6	1	58	0
0	0	1	0	3.32649	6.1	0	3.32649	1	3.32649	3+4	1	57	0
1	1	1	0	14.8528	31.9	0	14.8528	1	2.04517	<=6	1	65	0
0	1	1	0	9.54415	5.8	0	9.54415	1	0.678987	<=6	1	60	0
0	0	2	0	7.63313	12	0	7.63313	1	0.0054757	3+4	1	57	0
0	0	2	0	7.87953	2	0	7.87953	0	7.87953	3+4	1	55	0
0	0	2	0	3.5948	6.1	0	3.5948	0	3.5948	<=6	1	56	0
0	0	2	0	6.63107	2.2	0	6.63107	0	6.63107	3+4	1	72	0
0	1	2	0	9.04586	7.1	0	9.04586	0	9.04586	<=6	1	57	0
0	0	1	0	8.37235	7.8	0	8.37235	1	0.164271	<=6	1	57	0
0	1	2	0	6.05886	1.8	0	6.05886	0	6.05886	<=6	1	60	0
0	0	2	0	13.3634	11.8	0	13.3634	1	0.136893	3+4	1	65	0
0	1	1	0	9.56057	23.7	0	9.56057	1	0.80219	<=6	1	51	0
0	1	2	0	0.829569	3.9	0	0.829569	0	0.829569	<=6	3	70	1
	1	1	0	8.95825	5.66	0	8.95825	1	0.0109514	3+4	1	59	0
0	0	2	0	6.68309	5.1	0	6.68309	1	6.19302	3+4	1	61	0
0	0	2	0	6.23135	4.6	0	6.23135	0	6.23135	3+4	1	65	0
0	0	2	0	7.25804	5.1	0	7.25804	0	7.25804	<=6	2	53	1
0	0	2	0	10.0041	6.6	0	10.0041	0	10.0041	<=6	1	60	0
0	1	2	0	7.44148	5.6	0	7.44148	0	7.44148	3+4	4	59	1
0	0	2	0	5.66188	20.9	0	5.66188	0	5.66188	<=6	1	52	0
1	1	1	0	12.1424	7.38	0	12.1424	1	2.29432	3+4	1	70	0
0	0	2	0	5.94935	6.9	0	5.94935	0	5.94935	<=6	1	64	0
1	0	1	0	5.95209	6.2	0	5.95209	1	0.172485	3+4	3	63	1
0	1	2	0	6.6037	11.9	0	6.6037	0	6.6037	3+4	1	69	0
0	0	2	0	8.49008	9.01	0	8.49008	1	3.26078	<=6	1	43	0
0	0	2	0	8.09582	15	0	8.09582	0	8.09582	<=6	1	57	0
0		2	0	6.52704	4.6	0	6.52704	1	0.0328542	<=6	1	70	0
0	1	2	0	5.03491	5.85	0	5.03491	0	5.03491	<=6	1	50	0
0	0	2	0	10.4942	3.1	0	10.4942	1	0.0136893	<=6	1	57	0
0	1	1	0	7.01164	6.2	0	7.01164	1	0.722793	<=6	1	64	0
0	1	2	0	7.44695	3.7	0	7.44695	1	3.55647	<=6	4	59	1
0	0	1	0	6.84463	6.07	0	6.84463	1	6.32991	8-10	1	60	0
0	1	1	0	2.13005	9.49	0	2.13005	1	0.383299	4+3	1	62	0
0	1	2	0	5.44832	4.3	0	5.44832	0	5.44832	3+4	3	65	1
0	1	1	0	8.1588	7.6	0	8.1588	0	8.1588	<=6	1	55	0
0	1	2	0	4.87064	9.6	0	4.87064	1	0.120465	3+4	1	57	0
0	0	2	0	3.96715	7	0	3.96715	1	3.96715	<=6	1	65	0
0	1	2	0	4.21081	4.6	0	4.21081	1	1.93018	<=6	1	59	0
0	1	2	0	8.97741	12.7	0	8.97741	1	0.0301164	3+4	1	49	0
0	1	1	0	4.49281	4.1	0	4.49281	1	3.85216	<=6	1	57	0
0	0	2	0	8.47365	11.6	0	8.47365	0	8.47365	3+4	2	55	1
0	1	1	0	13.9548	15	0	13.9548	0	13.9548	3+4	3	58	1
0	0	2	0	9.50582	5.2	0	9.50582	0	9.50582	4+3	1	66	0
0	0	2	0	5.92197	10.5	0	5.92197	0	5.92197	<=6	3	64	1
0	1	2	0	13.7139	7.39	0	13.7139	1	1.72485	3+4	3	67	1
0	0	2	0	6.87474	4.4	0	6.87474	0	6.87474	<=6	1	65	0
